# Supplementary material for: N-(4-Chloro­phen­yl)-3,4,5-trimethoxy­benzamide
Source: Acta Crystallogr Sect E Struct Rep Online. 2008 Jul 31;64(Pt 8):o1625. doi: 10.1107/S1600536808023234 (PMC2962079; doi:10.1107/S1600536808023234)
Supplement: Supplementary file 1 [file e-64-o1625-sup1.cif]

##############################################################################
###                                                                        ###
###        Electronic paper (Acta Crystallographica Section E)             ###
###                                                                        ###
##############################################################################
#                                                                            #
# This CIF contains the data in a paper accepted for publication in Acta     #
# Crystallographica Section E. It conforms to the requirements of Notes      #
# for Authors for Section E, and has been peer reviewed under the auspices   #
# of the IUCr Commission on Journals.                                        #
#                                                                            #
# Full details of the Crystallographic Information File format               #
# are given in the paper "The Crystallographic Information File (CIF):       #
# a New Standard Archive File for Crystallography" by S. R. Hall, F. H.      #
# Allen and I. D. Brown [Acta Cryst. (1991), A47, 655-685].                  #
#                                                                            #
# The current version of the core CIF dictionary is obtainable from          #
# ftp://ftp.iucr.org/pub/cif_core.dic. The current version number is 2.4.    #
#                                                                            #
# Software is freely available for graphical display of the structure(s) in  #
# this CIF.  For information consult the CIF home page http://www.iucr.org/  #
# cif/home.html                                                              #
#                                                                            #
# This file may be used for bona fide research purposes within the           #
# scientific community so long as proper attribution is given to the journal # 
# article from which it was obtained.                                        #
#                                                                            #
##############################################################################
                                             
data_I
_audit_creation_method     SHELXL97
_chemical_name_systematic
;
<i>N</i>-(4-Chlorophenyl)-3,4,5-trimethoxybenzamide
;
_chemical_name_common     ?
_chemical_formula_moiety     'C16 H16 Cl N O4'
_chemical_formula_sum     'C16 H16 Cl N O4'
_chemical_formula_iupac     'C16 H16 Cl N O4'
_chemical_formula_weight     321.75
_chemical_melting_point     ?
_symmetry_cell_setting     monoclinic
_symmetry_space_group_name_H-M     'C c'
_symmetry_space_group_name_Hall     'C -2yc'
loop_
    _symmetry_equiv_pos_as_xyz
    'x, y, z'
    'x, -y, z+1/2'
    'x+1/2, y+1/2, z'
    'x+1/2, -y+1/2, z+1/2'
_cell_length_a     9.487(2)
_cell_length_b     25.666(6)
_cell_length_c     6.9781(15)
_cell_angle_alpha     90.00
_cell_angle_beta     112.340(5)
_cell_angle_gamma     90.00
_cell_volume     1571.5(6)
_cell_formula_units_Z     4
_cell_measurement_reflns_used     879
_cell_measurement_theta_min     2.45
_cell_measurement_theta_max     26.60
_cell_measurement_temperature     120(2)
_exptl_crystal_description     prism
_exptl_crystal_colour     colourless
_exptl_crystal_size_max     0.41
_exptl_crystal_size_mid     0.10
_exptl_crystal_size_min     0.10
_exptl_crystal_density_diffrn     1.360
_exptl_crystal_density_meas     ?
_exptl_crystal_density_method     'not measured'
_exptl_crystal_F_000     672
_exptl_absorpt_coefficient_mu     0.260
_exptl_absorpt_correction_type     multi-scan
_exptl_absorpt_process_details     '(SADABS; Sheldrick, 2004)'
_exptl_absorpt_correction_T_min     0.9009
_exptl_absorpt_correction_T_max     0.9745
_exptl_special_details
;
;
_diffrn_ambient_temperature     120(2)
_diffrn_radiation_type     MoK\a
_diffrn_radiation_wavelength     0.71073
_diffrn_radiation_source     'sealed tube'
_diffrn_radiation_monochromator     'graphite'
_diffrn_measurement_device_type     'Bruker SMART APEX'
_diffrn_measurement_method     '\f and \w scans'
_diffrn_reflns_number     6765
_diffrn_reflns_av_R_equivalents     0.0395
_diffrn_reflns_av_sigmaI/netI     0.0689
_diffrn_reflns_theta_min     1.59
_diffrn_reflns_theta_max     27.88
_diffrn_reflns_theta_full     27.88
_diffrn_measured_fraction_theta_max     0.998
_diffrn_measured_fraction_theta_full     0.998
_diffrn_reflns_limit_h_min     -12
_diffrn_reflns_limit_h_max     12
_diffrn_reflns_limit_k_min     -33
_diffrn_reflns_limit_k_max     29
_diffrn_reflns_limit_l_min     -9
_diffrn_reflns_limit_l_max     9
_diffrn_standards_number     1757
_diffrn_standards_interval_count     ?
_diffrn_standards_interval_time     430
_diffrn_standards_decay_%     0
_refine_special_details
;
Refinement of <i>F</i>^2^ against ALL reflections. The weighted <i>R</i>-factor
<i>wR</i> and goodness of fit <i>S</i> are based on <i>F</i>^2^, conventional
<i>R</i>-factors <i>R</i> are based on <i>F</i>, with <i>F</i> set to zero for
negative <i>F</i>^2^. The threshold expression of <i>F</i>^2^ >
\s(<i>F</i>^2^) is used only for calculating <i>R</i>-factors(gt) <i>etc</i>.
and is not relevant to the choice of reflections for refinement.
<i>R</i>-factors based on <i>F</i>^2^ are statistically about twice as large
as those based on <i>F</i>, and <i>R</i>- factors based on ALL data will be
even larger.
;
_reflns_number_total     3581
_reflns_number_gt     3104
_reflns_threshold_expression     I>2\s(I)
_refine_ls_structure_factor_coef     Fsqd
_refine_ls_matrix_type     full
_refine_ls_R_factor_all     0.0560
_refine_ls_R_factor_gt     0.0450
_refine_ls_wR_factor_gt     0.1007
_refine_ls_wR_factor_ref     0.1062
_refine_ls_goodness_of_fit_ref     1.023
_refine_ls_restrained_S_all     1.023
_refine_ls_number_reflns     3581
_refine_ls_number_parameters     202
_refine_ls_number_restraints     2
_refine_ls_hydrogen_treatment     constr
_refine_ls_weighting_scheme     calc
_refine_ls_weighting_details
       'calc w = 1/[\s^2^(Fo^2^)+(0.0463P)^2^+0.1374P] where P=(Fo^2^+2Fc^2^)/3'
_atom_sites_solution_hydrogens     difmap
_atom_sites_solution_primary     direct
_atom_sites_solution_secondary     difmap
_refine_ls_shift/su_max     0.000
_refine_ls_shift/su_mean     0.000
_refine_diff_density_max     0.325
_refine_diff_density_min     -0.241
_refine_ls_extinction_method     none
_refine_ls_extinction_coef     ?
_refine_ls_abs_structure_details     'Flack (1983), with 1780 Friedel pairs'
_refine_ls_abs_structure_Flack     0.06(6)
loop_
    _atom_type_symbol
    _atom_type_description
    _atom_type_scat_dispersion_real
    _atom_type_scat_dispersion_imag
    _atom_type_scat_source
    'C' 'C' 0.0033 0.0016
                         'International Tables Vol C Tables 4.2.6.8 and 6.1.1.4'
    'H' 'H' 0.0000 0.0000
                         'International Tables Vol C Tables 4.2.6.8 and 6.1.1.4'
    'N' 'N' 0.0061 0.0033
                         'International Tables Vol C Tables 4.2.6.8 and 6.1.1.4'
    'O' 'O' 0.0106 0.0060
                         'International Tables Vol C Tables 4.2.6.8 and 6.1.1.4'
    'Cl' 'Cl' 0.1484 0.1585
                         'International Tables Vol C Tables 4.2.6.8 and 6.1.1.4'
_computing_data_collection     'SMART (Bruker, 2002)'
_computing_cell_refinement     'SAINT (Bruker, 2002)'
_computing_data_reduction     'SAINT (Bruker, 2002)'
_computing_structure_solution     'SHELXS97 (Sheldrick, 2008)'
_computing_structure_refinement     'SHELXL97 (Sheldrick, 2008)'
_computing_molecular_graphics     'SHELXTL (Sheldrick, 2008)'
_computing_publication_material     'SHELXTL (Sheldrick, 2008)'
loop_
    _atom_site_type_symbol
    _atom_site_label
    _atom_site_fract_x
    _atom_site_fract_y
    _atom_site_fract_z
    _atom_site_U_iso_or_equiv
    _atom_site_adp_type
    _atom_site_calc_flag
    _atom_site_refinement_flags
    _atom_site_occupancy
    _atom_site_disorder_assembly
    _atom_site_disorder_group
    Cl Cl1 0.24506(8) 0.52096(2) -0.45259(9) 0.03098(17) Uani d . 1 . .
    O O1 0.0700(2) 0.75731(7) -0.2052(3) 0.0251(4) Uani d . 1 . .
    O O2 0.3495(2) 0.83040(7) 0.6718(3) 0.0293(4) Uani d . 1 . .
    O O3 0.2739(2) 0.92522(7) 0.5093(3) 0.0287(4) Uani d . 1 . .
    O O4 0.1760(2) 0.94204(7) 0.1029(3) 0.0293(4) Uani d . 1 . .
    N N1 0.2656(2) 0.71265(7) 0.0305(3) 0.0206(4) Uani d . 1 . .
    H H1 0.3366 0.7136 0.1562 0.025 Uiso calc R 1 . .
    C C1 0.1742(3) 0.75494(10) -0.0350(4) 0.0201(5) Uani d . 1 . .
    C C2 0.2087(3) 0.79915(9) 0.1153(4) 0.0190(5) Uani d . 1 . .
    C C3 0.2689(3) 0.79115(10) 0.3293(4) 0.0207(5) Uani d . 1 . .
    H H3A 0.2926 0.7570 0.3846 0.025 Uiso calc R 1 . .
    C C4 0.2938(3) 0.83381(10) 0.4601(4) 0.0217(5) Uani d . 1 . .
    C C5 0.2589(3) 0.88383(10) 0.3797(4) 0.0217(5) Uani d . 1 . .
    C C6 0.2015(3) 0.89163(10) 0.1650(4) 0.0226(6) Uani d . 1 . .
    C C7 0.1739(3) 0.84890(9) 0.0330(4) 0.0209(5) Uani d . 1 . .
    H H7A 0.1314 0.8538 -0.1129 0.025 Uiso calc R 1 . .
    C C8 0.4275(4) 0.78426(12) 0.7598(5) 0.0380(7) Uani d . 1 . .
    H H8A 0.3560 0.7549 0.7223 0.057 Uiso calc R 1 . .
    H H8B 0.4727 0.7878 0.9109 0.057 Uiso calc R 1 . .
    H H8C 0.5083 0.7779 0.7073 0.057 Uiso calc R 1 . .
    C C9 0.4195(4) 0.94971(13) 0.5730(6) 0.0457(8) Uani d . 1 . .
    H H9A 0.4986 0.9251 0.6541 0.069 Uiso calc R 1 . .
    H H9B 0.4213 0.9803 0.6582 0.069 Uiso calc R 1 . .
    H H9C 0.4387 0.9606 0.4506 0.069 Uiso calc R 1 . .
    C C10 0.1094(4) 0.95144(11) -0.1151(5) 0.0375(7) Uani d . 1 . .
    H H10A 0.1764 0.9377 -0.1807 0.056 Uiso calc R 1 . .
    H H10B 0.0960 0.9890 -0.1405 0.056 Uiso calc R 1 . .
    H H10C 0.0100 0.9341 -0.1736 0.056 Uiso calc R 1 . .
    C C11 0.2554(3) 0.66682(9) -0.0888(4) 0.0194(5) Uani d . 1 . .
    C C12 0.1169(3) 0.64558(10) -0.2157(4) 0.0238(5) Uani d . 1 . .
    H H12A 0.0244 0.6618 -0.2258 0.029 Uiso calc R 1 . .
    C C13 0.1133(3) 0.60093(10) -0.3273(4) 0.0269(6) Uani d . 1 . .
    H H13A 0.0184 0.5868 -0.4158 0.032 Uiso calc R 1 . .
    C C14 0.2479(3) 0.57674(10) -0.3103(4) 0.0218(5) Uani d . 1 . .
    C C15 0.3862(3) 0.59685(10) -0.1809(4) 0.0259(6) Uani d . 1 . .
    H H15A 0.4784 0.5798 -0.1675 0.031 Uiso calc R 1 . .
    C C16 0.3897(3) 0.64200(10) -0.0706(4) 0.0250(6) Uani d . 1 . .
    H H16A 0.4847 0.6561 0.0182 0.030 Uiso calc R 1 . .
loop_
    _atom_site_aniso_label
    _atom_site_aniso_U_11
    _atom_site_aniso_U_22
    _atom_site_aniso_U_33
    _atom_site_aniso_U_12
    _atom_site_aniso_U_13
    _atom_site_aniso_U_23
    Cl1 0.0333(3) 0.0268(3) 0.0286(3) 0.0033(3) 0.0071(3) -0.0101(3)
    O1 0.0181(9) 0.0240(10) 0.0225(9) 0.0011(7) -0.0043(7) -0.0031(7)
    O2 0.0373(11) 0.0277(10) 0.0193(9) 0.0051(8) 0.0066(8) 0.0008(8)
    O3 0.0346(11) 0.0236(9) 0.0262(10) -0.0009(8) 0.0097(8) -0.0075(8)
    O4 0.0406(12) 0.0171(9) 0.0248(10) 0.0013(8) 0.0062(9) 0.0014(8)
    N1 0.0170(10) 0.0186(10) 0.0186(10) 0.0016(8) -0.0019(8) -0.0021(9)
    C1 0.0157(11) 0.0203(12) 0.0207(13) -0.0004(9) 0.0026(11) -0.0003(10)
    C2 0.0154(12) 0.0179(12) 0.0214(13) -0.0006(9) 0.0046(10) -0.0017(10)
    C3 0.0172(11) 0.0188(12) 0.0221(13) -0.0002(9) 0.0027(10) 0.0033(10)
    C4 0.0218(13) 0.0241(14) 0.0184(13) -0.0003(10) 0.0068(11) -0.0015(10)
    C5 0.0218(12) 0.0203(13) 0.0230(13) -0.0009(10) 0.0085(11) -0.0056(10)
    C6 0.0227(13) 0.0181(13) 0.0248(14) 0.0016(10) 0.0065(11) 0.0010(10)
    C7 0.0192(11) 0.0211(13) 0.0187(12) 0.0010(9) 0.0029(10) 0.0005(10)
    C8 0.052(2) 0.0397(17) 0.0211(14) 0.0166(15) 0.0126(14) 0.0076(13)
    C9 0.0401(18) 0.0386(18) 0.050(2) -0.0104(14) 0.0079(16) -0.0163(15)
    C10 0.058(2) 0.0190(14) 0.0282(15) 0.0046(13) 0.0084(14) 0.0044(12)
    C11 0.0225(12) 0.0159(12) 0.0161(11) -0.0007(9) 0.0031(10) 0.0018(9)
    C12 0.0176(12) 0.0218(13) 0.0294(14) 0.0030(10) 0.0059(11) -0.0023(11)
    C13 0.0200(13) 0.0283(15) 0.0255(14) -0.0029(10) 0.0011(11) -0.0080(11)
    C14 0.0286(13) 0.0161(12) 0.0209(13) 0.0003(10) 0.0095(11) -0.0039(10)
    C15 0.0208(13) 0.0263(14) 0.0285(14) 0.0057(10) 0.0069(11) 0.0015(11)
    C16 0.0191(13) 0.0233(14) 0.0255(14) -0.0013(10) 0.0005(11) -0.0014(11)
_geom_special_details
;
All e.s.d.'s (except the e.s.d. in the dihedral angle between two l.s. planes)
are estimated using the full covariance matrix. The cell e.s.d.'s are taken
into account individually in the estimation of e.s.d.'s in distances, angles
and torsion angles; correlations between e.s.d.'s in cell parameters are only
used when they are defined by crystal symmetry. An approximate (isotropic)
treatment of cell e.s.d.'s is used for estimating e.s.d.'s involving l.s.
planes.
;
loop_
    _geom_bond_atom_site_label_1
    _geom_bond_atom_site_label_2
    _geom_bond_site_symmetry_2
    _geom_bond_distance
    _geom_bond_publ_flag
    Cl1 C14 . 1.737(2) ?
    O1 C1 . 1.225(3) ?
    O2 C4 . 1.369(3) ?
    O2 C8 . 1.408(3) ?
    O3 C5 . 1.367(3) ?
    O3 C9 . 1.426(4) ?
    O4 C6 . 1.357(3) ?
    O4 C10 . 1.429(4) ?
    N1 C1 . 1.356(3) ?
    N1 C11 . 1.423(3) ?
    N1 H1 . 0.8800 ?
    C1 C2 . 1.494(3) ?
    C2 C7 . 1.387(3) ?
    C2 C3 . 1.397(4) ?
    C3 C4 . 1.387(3) ?
    C3 H3A . 0.9500 ?
    C4 C5 . 1.390(4) ?
    C5 C6 . 1.400(3) ?
    C6 C7 . 1.392(4) ?
    C7 H7A . 0.9500 ?
    C8 H8A . 0.9800 ?
    C8 H8B . 0.9800 ?
    C8 H8C . 0.9800 ?
    C9 H9A . 0.9800 ?
    C9 H9B . 0.9800 ?
    C9 H9C . 0.9800 ?
    C10 H10A . 0.9800 ?
    C10 H10B . 0.9800 ?
    C10 H10C . 0.9800 ?
    C11 C16 . 1.386(4) ?
    C11 C12 . 1.386(4) ?
    C12 C13 . 1.378(4) ?
    C12 H12A . 0.9500 ?
    C13 C14 . 1.384(4) ?
    C13 H13A . 0.9500 ?
    C14 C15 . 1.380(4) ?
    C15 C16 . 1.385(4) ?
    C15 H15A . 0.9500 ?
    C16 H16A . 0.9500 ?
loop_
    _geom_angle_atom_site_label_1
    _geom_angle_atom_site_label_2
    _geom_angle_atom_site_label_3
    _geom_angle_site_symmetry_1
    _geom_angle_site_symmetry_3
    _geom_angle
    _geom_angle_publ_flag
    C4 O2 C8 . . 116.6(2) ?
    C5 O3 C9 . . 113.2(2) ?
    C6 O4 C10 . . 117.0(2) ?
    C1 N1 C11 . . 124.9(2) ?
    C1 N1 H1 . . 117.5 ?
    C11 N1 H1 . . 117.5 ?
    O1 C1 N1 . . 123.0(2) ?
    O1 C1 C2 . . 121.6(2) ?
    N1 C1 C2 . . 115.5(2) ?
    C7 C2 C3 . . 120.9(2) ?
    C7 C2 C1 . . 117.0(2) ?
    C3 C2 C1 . . 122.0(2) ?
    C4 C3 C2 . . 119.1(2) ?
    C4 C3 H3A . . 120.5 ?
    C2 C3 H3A . . 120.5 ?
    O2 C4 C3 . . 124.0(2) ?
    O2 C4 C5 . . 115.4(2) ?
    C3 C4 C5 . . 120.6(2) ?
    O3 C5 C4 . . 120.1(2) ?
    O3 C5 C6 . . 119.8(2) ?
    C4 C5 C6 . . 120.0(2) ?
    O4 C6 C7 . . 125.0(2) ?
    O4 C6 C5 . . 115.3(2) ?
    C7 C6 C5 . . 119.6(2) ?
    C2 C7 C6 . . 119.7(2) ?
    C2 C7 H7A . . 120.1 ?
    C6 C7 H7A . . 120.1 ?
    O2 C8 H8A . . 109.5 ?
    O2 C8 H8B . . 109.5 ?
    H8A C8 H8B . . 109.5 ?
    O2 C8 H8C . . 109.5 ?
    H8A C8 H8C . . 109.5 ?
    H8B C8 H8C . . 109.5 ?
    O3 C9 H9A . . 109.5 ?
    O3 C9 H9B . . 109.5 ?
    H9A C9 H9B . . 109.5 ?
    O3 C9 H9C . . 109.5 ?
    H9A C9 H9C . . 109.5 ?
    H9B C9 H9C . . 109.5 ?
    O4 C10 H10A . . 109.5 ?
    O4 C10 H10B . . 109.5 ?
    H10A C10 H10B . . 109.5 ?
    O4 C10 H10C . . 109.5 ?
    H10A C10 H10C . . 109.5 ?
    H10B C10 H10C . . 109.5 ?
    C16 C11 C12 . . 119.5(2) ?
    C16 C11 N1 . . 118.1(2) ?
    C12 C11 N1 . . 122.4(2) ?
    C13 C12 C11 . . 120.1(2) ?
    C13 C12 H12A . . 119.9 ?
    C11 C12 H12A . . 119.9 ?
    C12 C13 C14 . . 120.0(2) ?
    C12 C13 H13A . . 120.0 ?
    C14 C13 H13A . . 120.0 ?
    C15 C14 C13 . . 120.3(2) ?
    C15 C14 Cl1 . . 119.1(2) ?
    C13 C14 Cl1 . . 120.5(2) ?
    C14 C15 C16 . . 119.5(2) ?
    C14 C15 H15A . . 120.2 ?
    C16 C15 H15A . . 120.2 ?
    C15 C16 C11 . . 120.5(2) ?
    C15 C16 H16A . . 119.8 ?
    C11 C16 H16A . . 119.8 ?
loop_
    _geom_torsion_atom_site_label_1
    _geom_torsion_atom_site_label_2
    _geom_torsion_atom_site_label_3
    _geom_torsion_atom_site_label_4
    _geom_torsion_site_symmetry_1
    _geom_torsion_site_symmetry_2
    _geom_torsion_site_symmetry_3
    _geom_torsion_site_symmetry_4
    _geom_torsion
    _geom_torsion_publ_flag
    C11 N1 C1 O1 . . . . 1.5(4) ?
    C11 N1 C1 C2 . . . . -178.5(2) ?
    O1 C1 C2 C7 . . . . -29.2(3) ?
    N1 C1 C2 C7 . . . . 150.8(2) ?
    O1 C1 C2 C3 . . . . 148.9(2) ?
    N1 C1 C2 C3 . . . . -31.1(3) ?
    C7 C2 C3 C4 . . . . 0.0(4) ?
    C1 C2 C3 C4 . . . . -178.0(2) ?
    C8 O2 C4 C3 . . . . 19.9(4) ?
    C8 O2 C4 C5 . . . . -161.6(3) ?
    C2 C3 C4 O2 . . . . 178.7(2) ?
    C2 C3 C4 C5 . . . . 0.2(4) ?
    C9 O3 C5 C4 . . . . 92.2(3) ?
    C9 O3 C5 C6 . . . . -90.8(3) ?
    O2 C4 C5 O3 . . . . -3.1(3) ?
    C3 C4 C5 O3 . . . . 175.5(2) ?
    O2 C4 C5 C6 . . . . 179.8(2) ?
    C3 C4 C5 C6 . . . . -1.6(4) ?
    C10 O4 C6 C7 . . . . 2.9(4) ?
    C10 O4 C6 C5 . . . . -176.6(3) ?
    O3 C5 C6 O4 . . . . 5.1(3) ?
    C4 C5 C6 O4 . . . . -177.9(2) ?
    O3 C5 C6 C7 . . . . -174.4(2) ?
    C4 C5 C6 C7 . . . . 2.6(4) ?
    C3 C2 C7 C6 . . . . 1.1(4) ?
    C1 C2 C7 C6 . . . . 179.2(2) ?
    O4 C6 C7 C2 . . . . 178.2(2) ?
    C5 C6 C7 C2 . . . . -2.4(4) ?
    C1 N1 C11 C16 . . . . 143.0(3) ?
    C1 N1 C11 C12 . . . . -39.2(4) ?
    C16 C11 C12 C13 . . . . -1.8(4) ?
    N1 C11 C12 C13 . . . . -179.6(2) ?
    C11 C12 C13 C14 . . . . 1.0(4) ?
    C12 C13 C14 C15 . . . . 0.5(4) ?
    C12 C13 C14 Cl1 . . . . -179.1(2) ?
    C13 C14 C15 C16 . . . . -1.1(4) ?
    Cl1 C14 C15 C16 . . . . 178.5(2) ?
    C14 C15 C16 C11 . . . . 0.3(4) ?
    C12 C11 C16 C15 . . . . 1.2(4) ?
    N1 C11 C16 C15 . . . . 179.1(2) ?
loop_
    _geom_hbond_atom_site_label_D
    _geom_hbond_atom_site_label_H
    _geom_hbond_atom_site_label_A
    _geom_hbond_site_symmetry_A
    _geom_hbond_distance_DH
    _geom_hbond_distance_HA
    _geom_hbond_distance_DA
    _geom_hbond_angle_DHA
    N1 H1 O1 4_565 0.88 2.18 2.878(3) 135.6
data_global
_journal_date_recd_electronic     2008-07-12
_journal_date_accepted     2008-07-23
_journal_name_full     'Acta Crystallographica, Section E'
_journal_year     2008
_journal_volume     64
_journal_issue      8
_journal_page_first     o1625
_journal_page_last     o1625
_journal_paper_category     QO
_journal_coeditor_code     BT2747
_publ_contact_author_name     'Dr Aamer Saeed'
_publ_contact_author_address
;
Department of Chemistry
Quaid-I-Azam University
Islamabad 45320
Pakistan
;
_publ_contact_author_email     aamersaeed@yahoo.com
_publ_contact_author_fax     '+92 51 2873869'
_publ_contact_author_phone     '+92 51 90642128'
_publ_section_title
;
<i>N</i>-(4-Chlorophenyl)-3,4,5-trimethoxybenzamide
;
loop_
    _publ_author_name
    _publ_author_address
    'Saeed, Aamer'
;
Department of Chemistry
Quaid-i-Azam University
Islamabad
Pakistan
;
    'Khera, Rasheed Ahmad'
;
Department of Chemistry
Quaid-i-Azam University
Islamabad
Pakistan
;
    'Batool, Mahira'
;
Department of Chemistry
Quaid-i-Azam University
Islamabad
Pakistan
;
    'Shaheen, Uzma'
;
Department of Chemistry
Quaid-i-Azam University
Islamabad
Pakistan
;
    'Fl\"orke, Ulrich'
;
Department Chemie
Fakult\"at f\"ur Naturwissenschaften
Universit\"at Paderborn
Warburgerstrasse 100
D-33098 Paderborn
Germany
;
