# Supplementary material for: N-(4-Chloro­phen­yl)-3,4,5-trimethoxy­benzamide
Source: Acta Crystallogr Sect E Struct Rep Online. 2008 Jul 31;64(Pt 8):o1625. doi: 10.1107/S1600536808023234 (PMC2962079; doi:10.1107/S1600536808023234)
Supplement: Supplementary file 2 [file e-64-o1625-Isup2.hkl]

# 
# h,k,l, Fc-squared, Fo-squared, sigma(Fo-squared) and status flag 
# 
data_I
_shelx_title ' C16 H16 Cl N O4 in Cc' 
_shelx_refln_list_code          4 
_shelx_F_calc_maximum      204.17 
_exptl_crystal_F_000       672.00 
_reflns_d_resolution_high  0.7600 
 
loop_ 
 _symmetry_equiv_pos_as_xyz 
 'x, y, z' 
 'x, -y, z+1/2' 
 'x+1/2, y+1/2, z' 
 'x+1/2, -y+1/2, z+1/2' 
 
_cell_length_a     9.4868 
_cell_length_b    25.6657 
_cell_length_c     6.9781 
_cell_angle_alpha  90.000 
_cell_angle_beta  112.340 
_cell_angle_gamma  90.000 
 
_shelx_F_squared_multiplier     1.000 
 
loop_ 
 _refln_index_h 
 _refln_index_k 
 _refln_index_l 
 _refln_F_squared_calc 
 _refln_F_squared_meas 
 _refln_F_squared_sigma 
 _refln_observed_status 
   3   1  -9       19.83       29.51     19.68 o 
   5   1  -9       38.15       53.40     21.08 o 
   4   2  -9       65.00       86.38     33.22 o 
   6   2  -9       57.43       76.98     24.19 o 
   3   3  -9       43.76       55.43     21.66 o 
   5   3  -9      216.05      222.17     46.02 o 
   4   4  -9      240.46      252.45     32.74 o 
   6   4  -9       96.15       91.13     32.51 o 
   5   5  -9      188.85      229.16     31.44 o 
   4   6  -9        2.76       -8.14     20.18 o 
   0   0  -8      763.81      645.12     63.66 o 
   2   0  -8      347.14      355.78     46.60 o 
   4   0  -8      116.89      156.68     32.39 o 
   6   0  -8      151.81      198.29     36.82 o 
   8   0  -8      529.94      585.08     68.78 o 
  -1   1  -8      400.63      419.06     54.06 o 
   1   1  -8      558.18      513.17     39.99 o 
   3   1  -8      201.95      192.32     25.69 o 
   5   1  -8      205.59      175.38     25.16 o 
   7   1  -8      367.16      334.99     35.97 o 
   9   1  -8      202.89      220.11     32.39 o 
   0   2  -8       17.88       12.42     23.77 o 
   2   2  -8      260.10      292.97     30.32 o 
   4   2  -8      130.96      153.92     23.08 o 
   6   2  -8       87.97       84.30     25.28 o 
   8   2  -8       32.62       29.16     20.79 o 
  -1   3  -8       71.26       40.49     27.35 o 
   1   3  -8       54.82       70.85     18.06 o 
   3   3  -8      260.76      257.10     29.98 o 
   5   3  -8      259.31      249.07     28.81 o 
   7   3  -8      172.73      165.97     26.16 o 
   9   3  -8       63.48       54.40     24.06 o 
   0   4  -8       17.83        8.79     25.64 o 
   2   4  -8       53.99       67.79     23.08 o 
   4   4  -8      294.36      277.42     30.55 o 
   6   4  -8      279.45      337.04     47.32 o 
   8   4  -8       37.13       60.73     21.80 o 
  -1   5  -8      277.24      306.84     52.10 o 
   1   5  -8      259.26      279.91     43.31 o 
   3   5  -8      215.17      249.24     28.37 o 
   5   5  -8       67.89       87.35     20.75 o 
   7   5  -8       54.58       66.74     20.06 o 
   9   5  -8      133.07      119.92     27.98 o 
   0   6  -8      182.29      190.60     38.02 o 
   2   6  -8      419.69      448.33     38.24 o 
   4   6  -8      325.77      309.96     32.20 o 
   6   6  -8       78.19       22.26     24.43 o 
   8   6  -8      131.51      182.00     30.26 o 
  -1   7  -8        5.74       -3.71     25.35 o 
   1   7  -8       26.59       24.24     23.04 o 
   3   7  -8        9.64       11.32     17.49 o 
   5   7  -8       73.72       59.98     22.21 o 
   7   7  -8      101.44       89.00     33.15 o 
   9   7  -8      135.78      161.32     46.62 o 
   0   8  -8      164.39      221.80     40.07 o 
   2   8  -8       88.72       95.11     28.29 o 
   4   8  -8        3.65       10.48     15.59 o 
   6   8  -8       18.90       40.77     31.08 o 
   8   8  -8       16.99        9.41     21.60 o 
   1   9  -8       86.81      130.65     34.35 o 
   3   9  -8       37.78       47.11     25.43 o 
   5   9  -8       61.89       84.42     20.74 o 
   7   9  -8       50.16       34.80     31.32 o 
   0  10  -8        0.48      -16.39     30.68 o 
   2  10  -8        8.68      -18.56     18.56 o 
   4  10  -8       62.58       51.20     23.89 o 
   6  10  -8        0.52        9.49     38.89 o 
   8  10  -8       60.99       82.70     26.03 o 
   1  11  -8       69.93       56.62     33.20 o 
   3  11  -8       69.63      144.22     33.62 o 
   5  11  -8       33.70       24.46     23.87 o 
   7  11  -8       28.99       26.03     20.92 o 
   2  12  -8       42.37       99.25     34.18 o 
   4  12  -8        8.04       -4.99     21.76 o 
   6  12  -8       99.68       88.68     26.37 o 
   8  12  -8       54.52       60.39     28.47 o 
   1  13  -8        8.83       -3.33     26.46 o 
   3  13  -8        5.66       10.33     23.13 o 
   5  13  -8       32.18       -3.46     26.63 o 
   7  13  -8       14.79       48.31     31.06 o 
   2  14  -8       11.14       36.53     26.54 o 
   4  14  -8       73.46      125.96     36.91 o 
   6  14  -8       30.96       44.72     30.25 o 
   3  15  -8      106.14       93.57     37.34 o 
   5  15  -8      172.48       70.32     37.04 o 
   4  16  -8      177.52      191.50     47.79 o 
  -1   1  -7      157.97      138.66     24.94 o 
   1   1  -7       24.41        8.95     10.84 o 
   3   1  -7      232.18      202.11     22.52 o 
   5   1  -7      311.88      323.46     35.01 o 
   7   1  -7       67.91       97.92     20.31 o 
   9   1  -7        2.04       28.83     18.33 o 
  11   1  -7        2.47        3.34     30.96 o 
  -2   2  -7       13.94       -1.15     22.36 o 
   0   2  -7       88.99       68.84     16.13 o 
   2   2  -7      134.18      115.82     16.98 o 
   4   2  -7      319.74      316.27     29.28 o 
   6   2  -7       89.24       99.48     21.42 o 
   8   2  -7       11.16       -5.85     18.67 o 
  10   2  -7      112.41      132.16     27.62 o 
  -3   3  -7      101.82       92.38     32.86 o 
  -1   3  -7      402.40      448.07     48.77 o 
   1   3  -7      290.14      250.74     34.54 o 
   3   3  -7      284.30      281.28     26.39 o 
   5   3  -7      184.39      254.03     28.61 o 
   7   3  -7      444.63      451.69     38.52 o 
   9   3  -7      204.00      223.37     51.18 o 
  11   3  -7       19.72       63.64     49.60 o 
  -2   4  -7      227.21      260.71     41.09 o 
   0   4  -7      293.41      290.38     27.54 o 
   2   4  -7      249.58      218.55     30.85 o 
   4   4  -7      101.31      102.63     18.89 o 
   6   4  -7      514.69      530.81     40.05 o 
   8   4  -7     1096.31     1172.69     70.44 o 
  10   4  -7      156.61      127.68     30.03 o 
  -3   5  -7      298.14      349.80     51.16 o 
  -1   5  -7      201.14      143.07     33.32 o 
   1   5  -7      994.27      983.66     54.45 o 
   3   5  -7      579.02      500.85     36.24 o 
   5   5  -7       63.19       92.35     17.89 o 
   7   5  -7      140.62      129.74     22.52 o 
   9   5  -7       50.41       32.66     21.13 o 
  -2   6  -7      139.40      143.16     34.22 o 
   0   6  -7      190.63      204.94     34.01 o 
   2   6  -7        5.57        6.68     11.26 o 
   4   6  -7      236.11      248.15     48.45 o 
   6   6  -7      477.18      421.71     36.22 o 
   8   6  -7      227.12      272.45     58.50 o 
  10   6  -7      205.75      246.26     34.78 o 
  -3   7  -7       72.44       50.52     31.75 o 
  -1   7  -7       91.01      137.65     30.25 o 
   1   7  -7       19.26       35.04     13.78 o 
   3   7  -7      137.63      157.40     21.01 o 
   5   7  -7      543.43      571.70     41.92 o 
   7   7  -7      428.59      399.92     37.93 o 
   9   7  -7      157.55      153.97     40.75 o 
  -2   8  -7      317.16      289.17     45.66 o 
   0   8  -7      152.30      231.95     37.98 o 
   2   8  -7      352.76      342.86     41.09 o 
   4   8  -7      203.53      230.12     25.60 o 
   6   8  -7      182.89      241.02     32.92 o 
   8   8  -7      126.68      154.15     26.52 o 
  10   8  -7        8.39       -8.82     19.48 o 
  -3   9  -7      243.26      228.15     43.39 o 
  -1   9  -7        9.44       28.67     25.35 o 
   1   9  -7      147.43      204.52     35.46 o 
   3   9  -7      300.86      284.17     27.08 o 
   5   9  -7      293.69      301.32     30.65 o 
   7   9  -7      148.50      165.15     44.27 o 
   9   9  -7       61.24       69.63     23.63 o 
  -2  10  -7       83.40       97.80     32.73 o 
   0  10  -7      192.86      211.00     39.34 o 
   2  10  -7       42.69       33.28     21.89 o 
   4  10  -7      218.82      209.14     24.45 o 
   6  10  -7      239.16      245.45     28.13 o 
   8  10  -7       97.46      131.75     26.88 o 
  10  10  -7      146.29      161.70     33.04 o 
  -1  11  -7      203.23      221.24     40.45 o 
   1  11  -7      232.99      287.98     41.52 o 
   3  11  -7      182.18      217.61     35.50 o 
   5  11  -7      125.30      118.94     21.01 o 
   7  11  -7       93.62      113.10     24.21 o 
   9  11  -7       81.05       49.75     30.00 o 
  -2  12  -7       46.71       47.02     29.53 o 
   0  12  -7      224.39      197.86     39.73 o 
   2  12  -7      278.08      304.96     42.80 o 
   4  12  -7       26.75       42.71     15.96 o 
   6  12  -7      155.61      161.84     24.16 o 
   8  12  -7      202.71      204.48     30.12 o 
  -1  13  -7      269.46      266.94     46.72 o 
   1  13  -7      527.53      481.91     56.62 o 
   3  13  -7       19.57       43.57     26.97 o 
   5  13  -7       30.18       65.72     18.74 o 
   7  13  -7      438.42      484.59     56.71 o 
   9  13  -7      142.61      171.93     32.04 o 
  -2  14  -7      247.60      310.25     50.52 o 
   0  14  -7      357.95      428.66     54.75 o 
   2  14  -7      317.54      407.62     51.25 o 
   4  14  -7      295.73      279.74     46.38 o 
   6  14  -7      134.99      153.64     32.60 o 
   8  14  -7        2.38        1.46     22.27 o 
  -1  15  -7       17.78       -6.87     23.43 o 
   1  15  -7       70.16       54.70     25.22 o 
   3  15  -7      134.85      127.80     34.99 o 
   5  15  -7      167.46      156.04     37.51 o 
   7  15  -7      182.18      170.15     28.56 o 
   9  15  -7      361.07      341.39     42.55 o 
   0  16  -7      191.11      266.04     46.13 o 
   2  16  -7      266.84      258.41     45.27 o 
   4  16  -7      438.74      390.30     53.42 o 
   6  16  -7      292.32      313.23     34.59 o 
   8  16  -7      173.13      180.38     33.67 o 
  -1  17  -7      471.72      487.63     66.52 o 
   1  17  -7      681.80      754.31     77.96 o 
   3  17  -7      629.62      594.51     67.72 o 
   5  17  -7      292.73      329.11     50.01 o 
   7  17  -7       10.98       38.22     21.69 o 
   0  18  -7      331.85      356.42     54.45 o 
   2  18  -7       31.12       58.20     34.26 o 
   4  18  -7      274.60      244.54     44.25 o 
   6  18  -7      200.06      260.92     47.79 o 
   1  19  -7       27.80       15.83     30.08 o 
   3  19  -7       26.07       60.25     31.75 o 
   5  19  -7        1.58       -0.51     27.22 o 
   7  19  -7       68.60       95.49     37.76 o 
   2  20  -7       59.31       39.09     32.51 o 
   4  20  -7       20.52       22.40     32.51 o 
   6  20  -7       14.20       36.18     36.14 o 
   3  21  -7      174.72      159.97     46.55 o 
   5  21  -7      108.01       97.84     35.12 o 
  -2   0  -6      716.25      694.53     59.82 o 
   0   0  -6      250.30      240.83     30.94 o 
   2   0  -6     1229.53     1255.47     82.27 o 
   4   0  -6      317.64      344.86     39.21 o 
   6   0  -6      623.30      581.20     56.49 o 
   8   0  -6     1116.85     1001.45     86.06 o 
  10   0  -6      215.27      281.02     48.30 o 
  -3   1  -6      379.64      400.92     36.53 o 
  -1   1  -6      223.96      220.63     21.76 o 
   1   1  -6      477.23      454.77     30.59 o 
   3   1  -6     2187.09     1952.92     97.07 o 
   5   1  -6      722.23      706.14     62.62 o 
   7   1  -6       39.13       23.62     13.43 o 
   9   1  -6      162.15      144.81     35.65 o 
  11   1  -6      168.27      165.30     32.15 o 
  -4   2  -6       44.70       67.20     26.03 o 
  -2   2  -6      266.96      261.05     25.13 o 
   0   2  -6     1270.61     1173.29     86.34 o 
   2   2  -6      508.25      483.23     32.21 o 
   4   2  -6      350.42      322.78     41.18 o 
   6   2  -6      529.61      487.75     36.73 o 
   8   2  -6       73.50      105.40     21.58 o 
  10   2  -6      146.46      192.03     38.79 o 
  -3   3  -6      144.95      136.88     28.55 o 
  -1   3  -6      500.08      507.58     35.54 o 
   1   3  -6      267.74      267.67     24.68 o 
   3   3  -6       94.50      108.24     15.32 o 
   5   3  -6      425.17      377.25     30.73 o 
   7   3  -6      295.82      293.50     30.16 o 
   9   3  -6      142.40      146.94     23.49 o 
  11   3  -6       34.31       41.51     24.04 o 
  -4   4  -6      143.61       76.89     27.22 o 
  -2   4  -6      282.13      281.32     38.57 o 
   0   4  -6      183.23      220.00     20.98 o 
   2   4  -6      180.36      167.05     18.13 o 
   4   4  -6       72.13       75.50     14.24 o 
   6   4  -6      146.46      150.63     20.88 o 
   8   4  -6      168.60      142.82     25.30 o 
  10   4  -6       96.04      119.76     26.42 o 
  -5   5  -6      111.26      131.25     35.59 o 
  -3   5  -6      195.47      209.72     34.95 o 
  -1   5  -6     1038.41      886.68     48.65 o 
   1   5  -6     1003.00      858.02     46.24 o 
   3   5  -6      938.40      961.48     50.34 o 
   5   5  -6     1038.61     1060.00     80.52 o 
   7   5  -6      386.28      447.11     37.07 o 
   9   5  -6      159.68      186.39     27.92 o 
  11   5  -6       24.18        5.80     30.53 o 
  -4   6  -6        1.93      -20.23     20.23 o 
  -2   6  -6       72.09       66.10     21.46 o 
   0   6  -6      547.81      556.29     36.08 o 
   2   6  -6      776.82      799.07     68.27 o 
   4   6  -6      885.16      853.33     47.98 o 
   6   6  -6     1597.70     1604.81     77.38 o 
   8   6  -6      299.20      255.84     29.65 o 
  10   6  -6      246.45      224.16     32.20 o 
  -5   7  -6      205.21      194.36     41.30 o 
  -3   7  -6       94.89       93.87     27.78 o 
  -1   7  -6      754.78      601.68     58.93 o 
   1   7  -6      141.24      144.54     17.36 o 
   3   7  -6      562.39      546.04     35.70 o 
   5   7  -6      172.14      216.28     23.83 o 
   7   7  -6       41.09       43.01     15.52 o 
   9   7  -6       19.38      -18.13     21.38 o 
  11   7  -6       58.72       46.24     23.79 o 
  -4   8  -6        6.26      -15.19     23.68 o 
  -2   8  -6      127.20      155.96     32.13 o 
   0   8  -6        4.94      -15.32     15.32 o 
   2   8  -6     1083.96     1060.75    118.32 o 
   4   8  -6     1444.09     1426.30     68.47 o 
   6   8  -6      115.54      101.94     19.03 o 
   8   8  -6      216.17      224.54     47.51 o 
  10   8  -6      132.80      140.91     26.49 o 
  -5   9  -6       60.28      114.35     36.53 o 
  -3   9  -6       33.91        9.64     20.57 o 
  -1   9  -6      370.42      401.99     46.89 o 
   1   9  -6        3.61       -0.47      9.06 o 
   3   9  -6      716.20      619.76     53.38 o 
   5   9  -6       43.08       43.37     15.47 o 
   7   9  -6       16.95       11.25     13.06 o 
   9   9  -6        3.15       24.29     20.36 o 
  11   9  -6        2.22      -24.09     24.09 o 
  -4  10  -6      192.06      200.12     41.73 o 
  -2  10  -6      121.52      116.40     29.66 o 
   0  10  -6      503.50      459.12     50.44 o 
   2  10  -6       86.15      129.84     17.60 o 
   4  10  -6       78.48       86.26     16.13 o 
   6  10  -6      238.47      290.89     29.33 o 
   8  10  -6      178.17      182.60     26.11 o 
  10  10  -6        6.75        9.99     20.65 o 
  -3  11  -6       13.90       -5.89     17.67 o 
  -1  11  -6       37.72       20.99     18.43 o 
   1  11  -6      216.27      217.61     34.52 o 
   3  11  -6      169.37      150.31     19.55 o 
   5  11  -6        7.74      -10.80     10.80 o 
   7  11  -6      137.88      165.60     24.11 o 
   9  11  -6       63.07      104.85     23.12 o 
  -4  12  -6       22.06       -0.73     26.58 o 
  -2  12  -6      107.77       83.42     27.78 o 
   0  12  -6      239.02      325.23     41.52 o 
   2  12  -6       58.73       67.03     23.81 o 
   4  12  -6      821.26      733.53     45.39 o 
   6  12  -6      163.85      204.15     38.30 o 
   8  12  -6      170.95      164.05     27.91 o 
  10  12  -6      110.33       86.47     34.69 o 
  -3  13  -6       25.67       61.49     29.40 o 
  -1  13  -6       89.16      114.23     27.10 o 
   1  13  -6      104.58      120.97     28.33 o 
   3  13  -6       62.89       38.16     14.08 o 
   5  13  -6      243.91      259.06     26.80 o 
   7  13  -6      100.66      117.52     53.66 o 
   9  13  -6       22.20        5.15     23.77 o 
  -4  14  -6      309.32      333.76     52.10 o 
  -2  14  -6      160.97      167.22     34.78 o 
   0  14  -6       74.52       52.14     21.76 o 
   2  14  -6       61.89       69.38     25.69 o 
   4  14  -6      686.16      629.70     41.59 o 
   6  14  -6      385.98      427.05     36.20 o 
   8  14  -6      530.88      439.37     60.12 o 
  10  14  -6      400.83      382.58     62.43 o 
  -3  15  -6      136.56      190.60     39.13 o 
  -1  15  -6       21.72        6.19     23.30 o 
   1  15  -6       80.37      101.34     29.74 o 
   3  15  -6       18.97       21.76     22.10 o 
   5  15  -6      196.22      203.03     24.79 o 
   7  15  -6      284.43      305.94     32.90 o 
   9  15  -6       33.48       56.32     22.71 o 
  -2  16  -6      348.01      354.46     50.86 o 
   0  16  -6      350.50      359.41     48.22 o 
   2  16  -6      239.66      192.95     35.20 o 
   4  16  -6      185.64      188.64     35.67 o 
   6  16  -6       80.69      112.93     21.58 o 
   8  16  -6       26.25       -5.25     19.48 o 
  -3  17  -6      355.69      373.36     53.29 o 
  -1  17  -6       80.38      104.71     31.58 o 
   1  17  -6       88.13       81.29     28.72 o 
   3  17  -6      341.64      316.14     45.02 o 
   5  17  -6      478.96      464.65     37.02 o 
   7  17  -6      544.38      520.31     61.91 o 
   9  17  -6      361.82      343.28     55.39 o 
  -2  18  -6       70.54       75.06     30.17 o 
   0  18  -6       13.06       48.26     26.54 o 
   2  18  -6      336.72      291.65     44.38 o 
   4  18  -6      427.06      501.96     55.47 o 
   6  18  -6      151.70      159.94     30.98 o 
   8  18  -6       50.36       60.30     24.23 o 
  -1  19  -6       82.22       85.89     33.11 o 
   1  19  -6      211.90      196.79     38.87 o 
   5  19  -6       66.42       73.86     27.95 o 
   7  19  -6      289.57      334.53     36.75 o 
  -2  20  -6      412.36      474.91     62.94 o 
   0  20  -6      491.56      526.80     63.19 o 
   2  20  -6      186.81      166.33     36.14 o 
   4  20  -6      180.79      182.03     36.40 o 
   6  20  -6      286.87      267.54     46.34 o 
   8  20  -6      168.89      137.78     28.32 o 
  -1  21  -6      560.12      534.91     65.92 o 
   1  21  -6      453.85      448.12     57.86 o 
   3  21  -6      290.12      259.60     45.02 o 
   5  21  -6      268.06      319.47     48.90 o 
   7  21  -6      280.73      294.80     51.29 o 
   0  22  -6      119.14      170.08     41.47 o 
   2  22  -6      301.05      289.94     46.30 o 
   4  22  -6      248.57      293.10     46.81 o 
   6  22  -6      180.08      164.83     42.93 o 
   1  23  -6      157.98      155.27     38.70 o 
   3  23  -6       10.65       24.79     27.44 o 
   5  23  -6      123.82      113.50     38.19 o 
   2  24  -6      274.42      349.85     54.66 o 
   4  24  -6      246.14      275.01     48.52 o 
   6  24  -6       11.86       -6.66     34.52 o 
   3  25  -6      225.45      342.30     54.62 o 
  -5   1  -5      144.99      179.04     32.51 o 
  -3   1  -5      703.42      715.51     40.16 o 
  -1   1  -5      399.22      370.93     25.70 o 
   1   1  -5      128.56      169.83     16.76 o 
   3   1  -5       97.79       79.26     11.90 o 
   5   1  -5      615.77      625.37     37.81 o 
   7   1  -5       64.24       70.59     15.27 o 
   9   1  -5       41.06       30.32     24.62 o 
  11   1  -5       20.92       43.44     22.98 o 
  -4   2  -5      159.98      157.32     28.40 o 
  -2   2  -5       13.76       21.81     15.30 o 
   0   2  -5       77.89       67.14     18.09 o 
   2   2  -5       32.84       30.67      9.32 o 
   4   2  -5      568.22      511.63     33.06 o 
   6   2  -5      242.65      231.31     23.37 o 
   8   2  -5        9.02       27.70     22.72 o 
  10   2  -5       90.15       86.19     22.83 o 
  12   2  -5       46.70       39.23     29.22 o 
  -5   3  -5      483.32      451.53     48.98 o 
  -3   3  -5      252.56      228.86     22.04 o 
  -1   3  -5      393.14      387.74     26.83 o 
   1   3  -5     1232.30     1191.59     54.31 o 
   3   3  -5     1003.98      940.64     47.85 o 
   5   3  -5       63.31       81.31     13.91 o 
   7   3  -5       25.78        7.24     11.01 o 
   9   3  -5        0.69        4.23     15.35 o 
  11   3  -5       50.45       51.58     24.19 o 
  -6   4  -5      139.90      126.47     31.36 o 
  -4   4  -5      489.08      487.67     49.50 o 
  -2   4  -5      253.30      240.50     21.61 o 
   0   4  -5       11.74        9.59      9.13 o 
   2   4  -5       37.81       22.06      9.58 o 
   4   4  -5      388.40      391.86     27.85 o 
   6   4  -5      426.53      433.13     32.69 o 
   8   4  -5      340.76      332.23     31.14 o 
  10   4  -5      373.90      381.01     42.48 o 
  12   4  -5       17.97       33.23     27.10 o 
  -5   5  -5       18.76       18.43     20.87 o 
  -3   5  -5      264.83      233.23     33.96 o 
  -1   5  -5      228.60      235.46     20.53 o 
   1   5  -5     1751.83     1704.17     69.87 o 
   3   5  -5     1727.32     1649.06     70.65 o 
   5   5  -5       79.11       85.91     16.43 o 
   7   5  -5      388.08      385.16     67.27 o 
   9   5  -5      101.88      113.17     20.92 o 
  11   5  -5       60.81       84.84     24.53 o 
  -6   6  -5       20.46       32.43     24.15 o 
  -4   6  -5      227.67      158.35     29.70 o 
  -2   6  -5      457.57      437.83     29.47 o 
   0   6  -5      567.25      541.44     32.75 o 
   2   6  -5     1340.68     1327.99     59.02 o 
   4   6  -5       56.07       70.64     30.27 o 
   6   6  -5       29.26       40.73     20.14 o 
   8   6  -5      444.16      488.31     38.42 o 
  10   6  -5      209.83      229.40     30.43 o 
  12   6  -5       90.93       34.60     30.37 o 
  -5   7  -5      193.29      137.95     31.40 o 
  -3   7  -5       94.35       70.83     23.00 o 
  -1   7  -5      858.54      805.95     42.73 o 
   1   7  -5     1264.41     1213.28     54.67 o 
   3   7  -5       50.44       41.06     10.60 o 
   5   7  -5      737.08      711.50     50.18 o 
   7   7  -5     1436.10     1446.62     98.08 o 
   9   7  -5       89.55       85.16     19.54 o 
  11   7  -5       20.15       36.57     33.99 o 
  -6   8  -5      140.23      184.03     35.59 o 
  -4   8  -5      311.06      326.98     40.79 o 
  -2   8  -5     2835.79     2777.57    160.10 o 
   0   8  -5     5466.92     5567.42    194.39 o 
   2   8  -5     1093.47     1019.09     49.19 o 
   4   8  -5      914.24      863.23     70.85 o 
   6   8  -5     1190.90     1047.79    108.79 o 
   8   8  -5      106.62       89.08     18.39 o 
  10   8  -5       68.13       70.87     46.23 o 
  -5   9  -5        8.68       18.65     22.49 o 
  -3   9  -5      246.35      313.58     40.37 o 
  -1   9  -5     2011.38     1949.27    121.35 o 
   1   9  -5      558.75      567.40     33.98 o 
   3   9  -5       87.26       86.70     14.70 o 
   5   9  -5      745.60      699.27     32.86 o 
   7   9  -5      528.56      567.93     40.01 o 
   9   9  -5      220.00      200.14     28.00 o 
  11   9  -5      150.63      201.17     47.68 o 
  -6  10  -5       16.74       49.37     30.12 o 
  -4  10  -5      129.79      101.55     29.40 o 
  -2  10  -5      156.61      175.07     30.51 o 
   0  10  -5      223.66      209.72     19.72 o 
   2  10  -5       39.88       43.02     12.19 o 
   4  10  -5      259.01      253.29     31.45 o 
   6  10  -5      533.46      515.57     28.80 o 
   8  10  -5      366.26      368.61     34.30 o 
  10  10  -5       71.21       60.16     20.27 o 
  -5  11  -5      217.41      224.44     40.54 o 
  -3  11  -5      527.70      546.21     57.56 o 
  -1  11  -5      665.96      635.99     59.05 o 
   1  11  -5     2363.84     2189.11    163.30 o 
   3  11  -5     2296.98     2314.75     92.94 o 
   5  11  -5      620.30      610.86     31.24 o 
   7  11  -5      543.16      553.18     31.77 o 
   9  11  -5      477.57      510.21     43.47 o 
  11  11  -5      173.36      197.37     33.80 o 
  -6  12  -5      478.33      435.14     59.01 o 
  -4  12  -5      544.49      531.75     59.48 o 
  -2  12  -5        6.63        4.57     19.37 o 
   0  12  -5       92.92       73.73     21.46 o 
   2  12  -5     1464.17     1412.91     63.85 o 
   4  12  -5      702.16      686.81     47.26 o 
   6  12  -5        1.12       -0.09      9.64 o 
   8  12  -5       97.03      108.62     20.94 o 
  10  12  -5      382.37      385.07     39.46 o 
  -5  13  -5      571.39      529.15     61.23 o 
  -3  13  -5     1424.90     1363.89    103.26 o 
  -1  13  -5      512.24      511.05     52.27 o 
   1  13  -5      441.59      416.33     45.49 o 
   3  13  -5      695.29      661.42     39.88 o 
   5  13  -5       70.30       79.17     15.46 o 
   7  13  -5        7.62       23.50     12.98 o 
   9  13  -5      646.15      639.88     71.36 o 
  11  13  -5      265.36      334.92     41.11 o 
  -4  14  -5      251.68      216.51     39.09 o 
  -2  14  -5       47.88       38.74     21.12 o 
   0  14  -5     1078.34     1119.48     86.06 o 
   2  14  -5     3479.78     3385.01    129.88 o 
   4  14  -5     1034.01     1009.34     52.88 o 
   6  14  -5      250.34      302.79     22.57 o 
   8  14  -5      194.49      220.81     23.48 o 
  10  14  -5       63.76       89.22     35.25 o 
  -5  15  -5      147.49      173.20     37.17 o 
  -3  15  -5       89.18       70.23     25.56 o 
  -1  15  -5      132.49      128.86     29.57 o 
   1  15  -5      125.99      178.23     29.70 o 
   3  15  -5      440.73      396.29     30.14 o 
   5  15  -5      847.55      739.71     52.97 o 
   7  15  -5      480.26      503.29     40.57 o 
   9  15  -5      101.04      119.23     20.11 o 
  -4  16  -5       25.28       44.59     25.64 o 
  -2  16  -5      143.58      163.25     33.58 o 
   0  16  -5      334.19      310.55     42.16 o 
   2  16  -5      516.17      469.62     50.44 o 
   4  16  -5     1155.95     1099.45     56.99 o 
   6  16  -5      919.22      962.51     45.14 o 
   8  16  -5       80.91       98.54     18.24 o 
  10  16  -5       12.13       63.02     36.48 o 
  -5  17  -5       91.29      160.52     40.19 o 
  -3  17  -5      173.64      127.50     32.17 o 
  -1  17  -5     1188.72     1315.37     95.67 o 
   1  17  -5      186.29      287.25     39.30 o 
   3  17  -5      326.20      358.38     42.29 o 
   5  17  -5      343.28      325.09     39.13 o 
   7  17  -5       44.77       41.83     14.29 o 
   9  17  -5       23.71       40.45     25.10 o 
  -4  18  -5      288.70      248.59     43.82 o 
  -2  18  -5      110.56      100.83     30.72 o 
   0  18  -5      433.33      427.68     51.33 o 
   2  18  -5      450.43      415.47     46.72 o 
   4  18  -5      122.59      136.96     40.96 o 
   6  18  -5      534.51      561.78     55.28 o 
   8  18  -5      181.92      232.46     24.92 o 
  10  18  -5       20.16       30.80     25.47 o 
  -3  19  -5      117.53      141.88     35.89 o 
  -1  19  -5      111.88      114.95     29.40 o 
   1  19  -5       66.22      110.56     27.14 o 
   3  19  -5      205.83      198.37     33.20 o 
   5  19  -5      215.88      229.25     27.10 o 
   7  19  -5      107.57      170.55     24.80 o 
   9  19  -5        3.23       60.12     25.03 o 
  -4  20  -5       16.21       27.91     25.73 o 
  -2  20  -5       42.25       59.05     25.69 o 
   0  20  -5       93.91       66.99     27.48 o 
   2  20  -5       38.70       62.77     24.62 o 
   4  20  -5       54.24       38.70     23.77 o 
   6  20  -5       49.49       68.25     17.44 o 
   8  20  -5       14.89       33.67     31.02 o 
  -3  21  -5       78.80       83.25     33.92 o 
  -1  21  -5      119.51      215.87     40.41 o 
   1  21  -5      241.75      231.95     39.17 o 
   3  21  -5      352.85      318.36     43.31 o 
   5  21  -5      276.17      280.64     40.58 o 
   7  21  -5      140.37      162.90     47.68 o 
   9  21  -5       85.20       38.83     35.71 o 
  -2  22  -5      101.12      129.97     34.43 o 
   0  22  -5       11.08      -21.68     21.68 o 
   2  22  -5       62.39       51.72     26.54 o 
   4  22  -5       81.02       74.03     27.99 o 
   6  22  -5       79.23      142.30     36.91 o 
   8  22  -5       32.27       44.85     36.61 o 
  -3  23  -5      361.73      350.62     59.14 o 
  -1  23  -5      309.77      371.05     50.18 o 
   1  23  -5       73.72       36.01     29.31 o 
   3  23  -5      114.23      109.06     31.02 o 
   5  23  -5      133.33      142.00     32.73 o 
   7  23  -5      160.28      163.04     42.84 o 
  -2  24  -5      138.34      137.40     37.98 o 
   0  24  -5      253.65      241.77     43.52 o 
   2  24  -5      153.43      187.36     41.18 o 
   4  24  -5       28.76       53.04     28.08 o 
  -1  25  -5      104.24      120.54     35.20 o 
   1  25  -5        2.32        7.64     29.74 o 
   3  25  -5       96.72      115.59     34.35 o 
   5  25  -5      221.77      207.67     43.39 o 
   0  26  -5       15.14       -9.34     25.86 o 
   2  26  -5       12.66       -4.91     27.48 o 
   4  26  -5       75.76      105.52     34.18 o 
   1  27  -5        6.60       38.83     29.70 o 
   3  27  -5        0.77       31.23     31.06 o 
   2  28  -5      222.05      247.61     43.57 o 
  -6   0  -4     1081.05     1033.50     74.63 o 
  -4   0  -4     1010.74     1019.33     71.17 o 
  -2   0  -4      422.01      397.59     36.06 o 
   0   0  -4      858.47      777.54     31.72 o 
   2   0  -4      397.38      471.16     38.36 o 
   4   0  -4      329.55      283.67     30.42 o 
   6   0  -4      404.03      333.33     37.42 o 
   8   0  -4      114.18      141.92     28.67 o 
  10   0  -4      136.90       89.95     29.87 o 
  12   0  -4       84.84       92.81     40.49 o 
  -5   1  -4       21.59       34.70     11.75 o 
  -3   1  -4       26.87       33.56     10.90 o 
  -1   1  -4      297.84      293.56     15.99 o 
   1   1  -4     1935.70     2003.86     95.54 o 
   3   1  -4     2112.58     2142.81     81.24 o 
   5   1  -4      465.15      485.55     30.85 o 
   7   1  -4      503.93      453.88     33.84 o 
   9   1  -4      390.35      385.71     41.05 o 
  11   1  -4        1.95       17.53     20.21 o 
  -8   2  -4       60.96       41.35     17.03 o 
  -6   2  -4      194.87      188.42     21.36 o 
  -4   2  -4     1292.80     1265.28     46.52 o 
  -2   2  -4     1515.98     1541.98     50.89 o 
   0   2  -4      871.93      888.84     67.20 o 
   2   2  -4     2316.62     2316.55     86.14 o 
   4   2  -4       86.37       77.31     12.51 o 
   6   2  -4        3.40        4.90      9.39 o 
   8   2  -4      616.73      610.87     42.02 o 
  10   2  -4      144.81      144.39     30.49 o 
  12   2  -4      134.71      125.05     31.71 o 
  -7   3  -4      358.39      316.48     41.22 o 
  -5   3  -4      434.87      452.46     25.08 o 
  -3   3  -4      239.89      246.84     16.47 o 
  -1   3  -4      404.03      376.10     17.33 o 
   1   3  -4      309.25      281.03     36.38 o 
   3   3  -4     1809.43     1828.89     73.45 o 
   5   3  -4     1591.45     1475.10     65.98 o 
   7   3  -4      289.44      252.84     25.71 o 
   9   3  -4       69.90       60.60     23.21 o 
  11   3  -4      180.12      188.59     31.23 o 
  -8   4  -4      188.17      197.49     23.02 o 
  -6   4  -4      849.45      804.19     66.99 o 
  -4   4  -4      467.96      455.63     24.56 o 
  -2   4  -4     1093.98     1113.01     39.18 o 
   0   4  -4     3751.34     3847.67    107.05 o 
   2   4  -4     1214.91     1284.48     55.12 o 
   4   4  -4     2347.31     2414.27     93.20 o 
   6   4  -4     2781.68     2762.58    110.73 o 
   8   4  -4      204.62      224.48     37.02 o 
  10   4  -4      113.32       87.80     21.85 o 
  12   4  -4       55.39      103.66     34.56 o 
  -7   5  -4       88.25       93.32     24.53 o 
  -5   5  -4      145.89      135.54     18.37 o 
  -3   5  -4      657.72      597.20     26.86 o 
  -1   5  -4      826.24      809.22     29.39 o 
   1   5  -4     1239.39     1288.17     54.69 o 
   3   5  -4      790.19      764.73     28.61 o 
   5   5  -4      478.92      413.54     46.21 o 
   7   5  -4      549.43      532.66     56.05 o 
   9   5  -4      267.24      307.95     31.27 o 
  11   5  -4      139.77      145.48     28.72 o 
  -8   6  -4       77.67       75.96     17.21 o 
  -6   6  -4       69.96       74.42     23.51 o 
  -4   6  -4      379.59      364.70     26.93 o 
  -2   6  -4     1049.53     1035.85     37.17 o 
   0   6  -4       19.27       32.09      6.28 o 
   2   6  -4     3389.48     3489.67     99.79 o 
   4   6  -4     2348.38     2443.67     75.81 o 
   6   6  -4       15.79        4.35      9.96 o 
   8   6  -4      229.70      223.77     35.16 o 
  10   6  -4      420.82      358.77     37.61 o 
  12   6  -4       63.44       52.24     24.71 o 
  -7   7  -4      105.54      107.66     29.14 o 
  -5   7  -4      557.62      574.47     49.86 o 
  -3   7  -4      693.64      694.37     37.71 o 
  -1   7  -4     1505.25     1504.93     48.73 o 
   1   7  -4      880.18      895.10     31.73 o 
   3   7  -4      203.18      214.70     13.98 o 
   5   7  -4      559.37      586.82     28.59 o 
   7   7  -4      218.01      214.24     22.90 o 
   9   7  -4      233.12      213.23     26.84 o 
  11   7  -4      101.28       88.54     25.68 o 
  -6   8  -4       51.89       74.20     24.36 o 
  -4   8  -4     1001.77      972.53     49.49 o 
  -2   8  -4      223.68      235.22     14.81 o 
   0   8  -4      429.79      403.53     18.66 o 
   2   8  -4     1025.94     1008.79     38.36 o 
   4   8  -4      970.75     1012.57     39.54 o 
   6   8  -4     1243.73     1193.30     47.60 o 
   8   8  -4      901.53      846.92    115.34 o 
  10   8  -4      237.19      328.38     35.02 o 
  12   8  -4       49.62       63.87     53.44 o 
  -7   9  -4       98.02      148.32     32.94 o 
  -5   9  -4     1788.17     1549.49     71.97 o 
  -3   9  -4     3643.86     3616.40    133.89 o 
  -1   9  -4      572.55      583.84     24.49 o 
   1   9  -4      498.88      506.17     22.96 o 
   3   9  -4      891.02      846.80     38.71 o 
   5   9  -4      174.77      176.30     14.71 o 
   7   9  -4      100.85      102.96     13.71 o 
   9   9  -4      265.36      281.33     30.85 o 
  11   9  -4        3.73       51.37     58.35 o 
  -6  10  -4      150.56      191.20     34.52 o 
  -4  10  -4      238.69      237.94     22.13 o 
  -2  10  -4     2461.96     2417.58     94.93 o 
   0  10  -4      175.11      190.78     18.23 o 
   2  10  -4      960.46     1050.95     37.38 o 
   4  10  -4      241.85      247.47     17.13 o 
   6  10  -4        4.61        5.97     12.04 o 
   8  10  -4      384.41      404.80     34.29 o 
  10  10  -4      278.15      284.07     33.08 o 
  -7  11  -4      127.12      150.84     33.15 o 
  -5  11  -4      392.20      322.88     41.99 o 
  -3  11  -4      375.20      328.26     25.86 o 
  -1  11  -4     1270.76     1200.15     66.95 o 
   1  11  -4       10.47        4.52      7.27 o 
   3  11  -4      337.26      356.05     20.01 o 
   5  11  -4      833.84      861.19     37.41 o 
   7  11  -4      435.17      494.88     28.93 o 
   9  11  -4       53.79       81.90     21.19 o 
  11  11  -4        7.87       20.83     23.81 o 
  -6  12  -4       56.90       94.04     26.11 o 
  -4  12  -4      148.77      132.28     17.44 o 
  -2  12  -4     2524.04     2438.29     94.98 o 
   0  12  -4     1150.56     1200.70     53.72 o 
   2  12  -4      165.60      158.76     13.10 o 
   4  12  -4      184.24      188.68     21.84 o 
   6  12  -4      258.55      280.22     20.55 o 
   8  12  -4      315.69      262.60     23.29 o 
  10  12  -4      276.14      337.96     39.15 o 
  -7  13  -4       53.99       70.06     26.28 o 
  -5  13  -4      324.02      294.51     42.58 o 
  -3  13  -4      409.29      395.79     62.85 o 
  -1  13  -4     1450.72     1413.33     61.97 o 
   1  13  -4     1114.62     1100.16     55.54 o 
   3  13  -4      630.35      527.38     35.20 o 
   5  13  -4      344.49      323.50     21.84 o 
   7  13  -4        6.65       -6.66      9.22 o 
   9  13  -4       74.46       86.69     16.87 o 
  11  13  -4       30.91       37.72     32.90 o 
  -6  14  -4       37.30       43.69     23.98 o 
  -4  14  -4       30.16       36.06     12.48 o 
  -2  14  -4      911.58      852.66     44.41 o 
   0  14  -4      763.45      758.18     39.48 o 
   2  14  -4      299.28      315.71     18.99 o 
   4  14  -4       21.27       28.74     14.01 o 
   6  14  -4     1519.69     1584.54     59.69 o 
   8  14  -4      135.57      174.61     19.26 o 
  10  14  -4        9.69        3.07     24.15 o 
  -5  15  -4      197.63      156.17     32.22 o 
  -3  15  -4      379.40      344.96     27.50 o 
  -1  15  -4     1669.08     1678.57     70.27 o 
   1  15  -4      413.88      415.88     34.63 o 
   3  15  -4      152.60      153.86     14.60 o 
   5  15  -4      252.64      248.64     19.41 o 
   7  15  -4        1.61        7.40      9.86 o 
   9  15  -4      215.09      234.80     24.44 o 
  11  15  -4       36.64       67.76     42.93 o 
  -6  16  -4       48.07       47.15     24.66 o 
  -4  16  -4      179.36      149.60     30.51 o 
  -2  16  -4      209.77      227.43     21.64 o 
   0  16  -4      503.18      536.34     48.96 o 
   2  16  -4      663.57      650.76     29.54 o 
   4  16  -4      496.69      483.07     26.35 o 
   6  16  -4       23.41       22.74     10.61 o 
   8  16  -4      135.03      144.31     21.40 o 
  10  16  -4       98.23      133.96     28.79 o 
  -5  17  -4      354.18      341.87     47.88 o 
  -3  17  -4      162.18      128.09     17.70 o 
  -1  17  -4      133.31      150.51     17.99 o 
   1  17  -4       62.65       59.15     14.53 o 
   3  17  -4       56.21       59.36     15.17 o 
   5  17  -4      317.34      279.14     21.15 o 
   7  17  -4      338.03      361.05     38.13 o 
   9  17  -4      109.36      160.71     28.04 o 
  -6  18  -4       64.13       37.17     27.39 o 
  -4  18  -4      190.60      175.41     32.90 o 
  -2  18  -4      410.86      394.10     32.19 o 
   0  18  -4     1337.89     1202.66    119.05 o 
   2  18  -4     1237.29     1008.34     52.86 o 
   4  18  -4      596.89      565.47     29.67 o 
   6  18  -4      128.68      129.01     16.45 o 
   8  18  -4       62.98       76.52     25.64 o 
  10  18  -4       33.48       45.03     26.01 o 
  -5  19  -4        6.53       46.34     26.20 o 
  -3  19  -4      171.19      212.20     37.76 o 
  -1  19  -4      355.86      337.75     28.20 o 
   1  19  -4      150.97       98.44     24.45 o 
   3  19  -4      209.15      188.52     21.53 o 
   5  19  -4       38.40       68.78     12.85 o 
   7  19  -4      104.04       67.59     34.55 o 
   9  19  -4      155.34      154.64     29.56 o 
  -4  20  -4      141.32      109.49     29.83 o 
  -2  20  -4      404.16      394.91     31.00 o 
   0  20  -4      423.08      354.82     28.58 o 
   2  20  -4       83.76       98.92     17.02 o 
   4  20  -4      189.35      209.49     18.49 o 
   6  20  -4      243.69      254.48     22.58 o 
   8  20  -4       39.24       49.76     21.15 o 
  -5  21  -4       24.05       42.67     29.06 o 
  -3  21  -4       38.01       53.93     26.07 o 
  -1  21  -4      260.58      286.74     26.91 o 
   1  21  -4      363.57      407.28     31.50 o 
   3  21  -4      293.90      275.60     26.48 o 
   5  21  -4      240.25      234.17     20.88 o 
   7  21  -4      113.94      144.50     26.32 o 
   9  21  -4       88.52      137.59     29.45 o 
  -4  22  -4      203.71      192.40     40.07 o 
  -2  22  -4       77.87       83.43     19.01 o 
   0  22  -4      224.34      264.17     25.76 o 
   2  22  -4      165.75      222.31     27.80 o 
   4  22  -4      106.42      131.31     20.25 o 
   6  22  -4       82.39       81.22     19.63 o 
   8  22  -4       36.84       48.93     23.94 o 
  -3  23  -4      390.30      478.75     56.96 o 
  -1  23  -4      223.78      254.51     26.94 o 
   1  23  -4      154.48      171.95     22.62 o 
   3  23  -4      568.69      564.29     40.25 o 
   5  23  -4      639.66      530.65     98.76 o 
   7  23  -4      251.47      310.19     36.24 o 
  -4  24  -4      137.62      168.03     41.99 o 
  -2  24  -4      342.69      322.15     48.13 o 
   0  24  -4      355.20      337.46     30.86 o 
   2  24  -4      503.99      509.14     38.17 o 
   4  24  -4       40.80       43.61     17.54 o 
   6  24  -4       50.44       59.90     20.65 o 
   8  24  -4      270.44      308.57     95.00 o 
  -3  25  -4      179.20      170.34     38.49 o 
  -1  25  -4      226.31      301.93     44.72 o 
   1  25  -4      514.03      508.31     39.22 o 
   3  25  -4      485.77      526.04     48.64 o 
   5  25  -4      350.33      368.24     49.97 o 
   7  25  -4      230.90      262.92     36.86 o 
  -2  26  -4      234.43      228.20     47.36 o 
   0  26  -4      260.48      276.33     33.08 o 
   2  26  -4      190.25      180.48     25.09 o 
   4  26  -4      449.15      517.50     61.06 o 
   6  26  -4      454.22      480.25     64.05 o 
  -1  27  -4      200.40      226.06     44.08 o 
   1  27  -4      374.77      451.60     39.03 o 
   3  27  -4      347.13      400.93     37.17 o 
   5  27  -4      114.81      150.84     40.02 o 
   0  28  -4      318.13      294.33     49.84 o 
   2  28  -4       57.07       84.21     27.44 o 
   4  28  -4      166.56      200.67     42.63 o 
   6  28  -4      283.53      305.68     57.13 o 
  -1  29  -4       91.40      174.56     42.58 o 
   1  29  -4      108.83      141.21     28.94 o 
   3  29  -4       63.52        9.34     29.40 o 
   5  29  -4      201.01      223.50     48.73 o 
   2  30  -4      203.95      293.99     54.40 o 
  -9   1  -3      185.62      196.34     30.83 o 
  -7   1  -3       35.49       40.59     10.21 o 
  -3   1  -3      399.29      471.48     26.68 o 
  -1   1  -3     2446.77     2862.14    101.25 o 
   1   1  -3      194.37      260.97     28.40 o 
   3   1  -3      396.85      436.72     24.61 o 
   5   1  -3       72.34       60.87     11.66 o 
   7   1  -3      242.22      248.40     32.28 o 
   9   1  -3      417.68      392.06     50.20 o 
  11   1  -3      366.83      327.43     39.13 o 
  -8   2  -3        0.06        5.57     11.01 o 
  -4   2  -3      217.10      197.73     24.83 o 
  -2   2  -3     2930.67     3287.11    117.41 o 
   0   2  -3     1623.44     1756.07     50.81 o 
   2   2  -3      149.91      132.74     12.48 o 
   4   2  -3     2017.22     2186.63     81.09 o 
   6   2  -3      950.96      926.84     74.89 o 
   8   2  -3      314.69      309.11     27.68 o 
  10   2  -3      489.31      443.73     38.65 o 
  12   2  -3       66.21       64.99     25.97 o 
  -9   3  -3       78.00       80.69     17.39 o 
  -7   3  -3      432.49      447.63     28.57 o 
  -5   3  -3      170.17      148.40     16.61 o 
  -3   3  -3      372.72      371.83     18.73 o 
  -1   3  -3     1510.06     1519.12     47.04 o 
   1   3  -3     3837.29     4000.29    137.25 o 
   3   3  -3     4197.49     4361.83    148.10 o 
   5   3  -3     1816.54     1704.06     72.39 o 
   7   3  -3        2.36        7.08     10.15 o 
   9   3  -3      381.69      370.87     33.29 o 
  11   3  -3      177.53      177.16     30.41 o 
  -8   4  -3       30.65       17.19     11.35 o 
  -6   4  -3      304.28      271.12     34.48 o 
  -4   4  -3      171.01      200.08     17.25 o 
  -2   4  -3      442.34      424.85     20.32 o 
   0   4  -3     1977.14     2123.75     61.14 o 
   2   4  -3     2242.46     2242.02     65.99 o 
   4   4  -3      651.12      581.26     25.06 o 
   6   4  -3      173.62      178.58     64.54 o 
   8   4  -3       45.00       39.77     14.68 o 
  10   4  -3      115.46      135.92     26.32 o 
  12   4  -3      222.76      212.46     43.29 o 
  -9   5  -3      107.60      169.06     22.61 o 
  -7   5  -3      110.17      131.80     17.02 o 
  -5   5  -3       15.85       19.91     11.46 o 
  -3   5  -3      289.62      289.77     16.22 o 
  -1   5  -3     1208.74     1214.35     38.25 o 
   1   5  -3      923.12      912.03     29.89 o 
   3   5  -3      416.35      453.45     20.03 o 
   5   5  -3      376.20      365.15     20.64 o 
   7   5  -3      607.97      573.16     37.79 o 
   9   5  -3       27.18       13.18     15.47 o 
  11   5  -3      103.65      106.73     27.33 o 
  -8   6  -3      239.53      247.76     31.08 o 
  -6   6  -3       51.87       71.04     22.53 o 
  -4   6  -3      408.46      380.64     25.73 o 
  -2   6  -3      744.87      759.30     28.16 o 
   0   6  -3      385.34      414.61     16.94 o 
   2   6  -3      302.25      315.14     15.26 o 
   4   6  -3      114.12      122.21     11.43 o 
   6   6  -3       88.94       65.44     13.51 o 
   8   6  -3       72.77       79.92     16.50 o 
  10   6  -3       86.15      107.05     22.94 o 
  12   6  -3        4.35      -18.16     25.96 o 
  -9   7  -3       83.32       88.77     23.68 o 
  -7   7  -3     1708.25     1729.82    113.63 o 
  -5   7  -3     1344.27     1296.98     84.02 o 
  -3   7  -3      448.02      470.98     20.66 o 
  -1   7  -3      371.74      360.46     16.11 o 
   1   7  -3     2312.28     2376.04     68.56 o 
   3   7  -3     3010.10     3011.86     87.24 o 
   5   7  -3     1655.63     1659.90     57.52 o 
   7   7  -3      413.38      368.89     29.15 o 
   9   7  -3      483.29      458.19     37.35 o 
  11   7  -3      225.03      292.26     48.90 o 
  -8   8  -3        5.81       -0.21     12.48 o 
  -6   8  -3      202.23      189.75     30.59 o 
  -4   8  -3      668.13      651.82     49.71 o 
  -2   8  -3     1292.67     1285.96     41.74 o 
   0   8  -3     3666.99     3836.24    107.53 o 
   2   8  -3    10138.54    10734.10    285.34 o 
   4   8  -3     1797.37     1802.56     58.87 o 
   6   8  -3      297.99      301.97     20.28 o 
   8   8  -3     1388.01     1385.96     67.80 o 
  10   8  -3      858.11      816.86     55.98 o 
  12   8  -3       13.88      -39.90     39.90 o 
  -7   9  -3      621.62      583.59     56.84 o 
  -5   9  -3     2692.35     2370.29    136.50 o 
  -3   9  -3      860.42      826.72     56.45 o 
  -1   9  -3      300.11      293.33     14.58 o 
   1   9  -3     4195.38     4159.46    116.84 o 
   3   9  -3      409.50      341.25     18.35 o 
   5   9  -3      131.66      141.72     13.93 o 
   7   9  -3     1054.54      987.20     51.21 o 
   9   9  -3      646.27      628.60     44.48 o 
  11   9  -3      120.24      114.70     37.46 o 
  -8  10  -3      420.68      400.76     30.47 o 
  -6  10  -3     1515.49     1536.27    101.89 o 
  -4  10  -3     1491.65     1490.83     90.67 o 
  -2  10  -3      902.23      854.74     30.66 o 
   0  10  -3     1252.20     1224.43     40.32 o 
   2  10  -3     3627.58     3674.89    104.29 o 
   4  10  -3     2066.87     2123.64     67.21 o 
   6  10  -3      417.59      385.25     23.53 o 
   8  10  -3      129.33      147.19     16.91 o 
  10  10  -3       60.14       83.67     23.70 o 
  -7  11  -3      306.08      265.75     38.62 o 
  -5  11  -3     1409.09     1313.20     86.24 o 
  -3  11  -3      209.75      193.94     18.11 o 
  -1  11  -3     1406.07     1410.71     45.32 o 
   1  11  -3      126.74      158.90     13.63 o 
   3  11  -3      808.46      788.63     32.05 o 
   5  11  -3     2258.68     2293.86     96.07 o 
   7  11  -3      989.58      937.48     43.12 o 
   9  11  -3      283.61      260.79     29.57 o 
  11  11  -3      126.97      165.73     48.17 o 
  -8  12  -3      723.65      810.09     47.23 o 
  -6  12  -3      359.98      442.87     44.68 o 
  -4  12  -3     1576.57     1451.96     89.61 o 
  -2  12  -3     2661.64     2545.95     96.55 o 
   0  12  -3     1061.30     1047.77     43.46 o 
   2  12  -3      289.86      279.59     16.17 o 
   4  12  -3     1536.27     1459.89     51.80 o 
   6  12  -3     2325.89     2250.77     75.75 o 
   8  12  -3      206.77      219.47     23.78 o 
  10  12  -3       19.89       16.98     29.44 o 
  -7  13  -3      208.52      229.05     36.01 o 
  -5  13  -3     1862.18     1812.86    109.06 o 
  -3  13  -3     4917.22     4466.56    166.64 o 
  -1  13  -3     2341.71     2466.74     91.48 o 
   1  13  -3     1205.97     1171.35     40.54 o 
   3  13  -3     1206.26     1166.71     43.12 o 
   5  13  -3     1156.21     1138.62     44.51 o 
   7  13  -3      528.29      473.32     36.87 o 
   9  13  -3        9.36       -7.57     12.19 o 
  11  13  -3      185.74      291.82     60.38 o 
  -8  14  -3       15.02       -4.78     26.82 o 
  -6  14  -3      105.38      127.50     26.20 o 
  -4  14  -3      219.47      189.11     25.90 o 
  -2  14  -3      113.30      120.90     15.04 o 
   0  14  -3     1276.69     1226.79     41.40 o 
   2  14  -3      624.16      603.46     26.41 o 
   4  14  -3     1593.24     1570.67     59.06 o 
   6  14  -3     2171.28     2173.52     93.37 o 
   8  14  -3      323.50      372.13     26.98 o 
  10  14  -3      108.51      152.54     41.73 o 
  -7  15  -3      312.08      334.61     44.08 o 
  -5  15  -3      205.90      220.81     30.42 o 
  -3  15  -3      787.26      789.58     42.77 o 
  -1  15  -3      472.62      495.03     29.40 o 
   1  15  -3       22.86       14.21     10.89 o 
   3  15  -3      781.79      722.49     46.34 o 
   5  15  -3      209.91      211.12     17.36 o 
   7  15  -3       66.20       63.72     14.42 o 
   9  15  -3      542.32      519.92     45.95 o 
  11  15  -3       93.05       62.77     42.75 o 
  -6  16  -3      355.12      347.76     42.24 o 
  -4  16  -3      318.61      345.71     37.04 o 
  -2  16  -3      713.17      761.79     41.21 o 
   0  16  -3      124.37      113.03     20.23 o 
   2  16  -3      719.30      785.39     85.59 o 
   4  16  -3      593.97      570.83     39.60 o 
   6  16  -3       95.06      113.93     14.35 o 
   8  16  -3      119.91      145.39     23.58 o 
  10  16  -3      184.66      229.51     33.54 o 
  -7  17  -3       18.05       23.82     11.53 o 
  -5  17  -3      519.48      487.50     48.26 o 
  -3  17  -3      390.84      382.59     29.22 o 
  -1  17  -3      102.19       82.14     13.27 o 
   1  17  -3     1146.03     1105.85     50.47 o 
   3  17  -3      171.85      182.56     14.88 o 
   5  17  -3      213.42      239.98     28.87 o 
   7  17  -3      268.27      279.05     28.87 o 
   9  17  -3      267.74      257.40     35.15 o 
  -6  18  -3      259.73      257.89     37.42 o 
  -4  18  -3       52.23       85.42     18.28 o 
  -2  18  -3      129.66      163.34     17.96 o 
   0  18  -3      491.28      526.39     48.77 o 
   2  18  -3      216.14      225.54     16.31 o 
   4  18  -3      408.15      358.91     25.16 o 
   6  18  -3      380.21      411.82     27.07 o 
   8  18  -3      679.97      766.80     53.52 o 
  10  18  -3      288.20      341.29     40.09 o 
  -7  19  -3      184.18      172.68     34.99 o 
  -5  19  -3       74.82       96.09     22.91 o 
  -3  19  -3      395.98      382.09     29.16 o 
  -1  19  -3      204.80      245.31     21.91 o 
   1  19  -3      174.14      207.32     20.60 o 
   3  19  -3      776.65      797.70     57.52 o 
   5  19  -3      284.22      280.71     21.44 o 
   7  19  -3      307.21      311.16     46.19 o 
   9  19  -3      222.89      259.77     34.59 o 
  -6  20  -3       12.49       29.18     16.94 o 
  -4  20  -3      439.32      396.88     32.14 o 
  -2  20  -3      778.41      747.14     43.12 o 
   0  20  -3      617.75      549.75     60.51 o 
   2  20  -3      368.04      368.19     65.97 o 
   4  20  -3       49.04       42.06     15.43 o 
   6  20  -3      287.12      302.84     59.57 o 
   8  20  -3      127.26      167.86     59.44 o 
  10  20  -3       87.69       89.53     38.79 o 
  -5  21  -3        7.79       25.70     14.92 o 
  -3  21  -3       35.60       51.29     14.72 o 
  -1  21  -3       71.96       61.95     20.01 o 
   1  21  -3      170.44      162.65     32.28 o 
   3  21  -3       51.63       36.35     10.80 o 
   5  21  -3      297.46      320.97     23.90 o 
   7  21  -3      497.46      538.48     44.38 o 
   9  21  -3      230.77      185.12     32.98 o 
  -6  22  -3      201.20      239.05     54.47 o 
  -4  22  -3      149.84      156.18     21.48 o 
  -2  22  -3      506.89      461.62     34.12 o 
   0  22  -3       43.59       66.60     20.57 o 
   2  22  -3       39.64       59.36     13.71 o 
   4  22  -3      164.43      222.25     20.31 o 
   6  22  -3      186.71      228.35     29.08 o 
   8  22  -3      251.28      344.47     53.19 o 
  -5  23  -3       29.92       41.83     16.81 o 
  -3  23  -3       19.19       42.75     22.42 o 
  -1  23  -3       94.91       92.96     16.40 o 
   1  23  -3      328.35      297.35     28.74 o 
   3  23  -3      141.63      130.27     28.20 o 
   5  23  -3      403.00      375.82     34.49 o 
   7  23  -3       97.80       78.54     35.16 o 
   9  23  -3       55.85       60.92     29.19 o 
  -4  24  -3       81.91      127.43     20.73 o 
  -2  24  -3       74.75      106.93     19.11 o 
   0  24  -3       56.07       54.59     29.87 o 
   2  24  -3       91.25       86.31     17.37 o 
   4  24  -3       57.19       85.72     24.75 o 
   6  24  -3        5.89       31.01     17.72 o 
   8  24  -3       36.03       29.12     48.54 o 
  -5  25  -3        5.87       24.61     11.27 o 
  -3  25  -3       37.52       83.18     17.37 o 
  -1  25  -3       41.85       53.37     16.56 o 
   1  25  -3      383.35      401.39     33.10 o 
   3  25  -3      505.95      524.63     38.61 o 
   5  25  -3       17.46       19.71     22.83 o 
   7  25  -3       39.57       22.83     20.79 o 
  -4  26  -3      118.59       93.73     22.22 o 
  -2  26  -3      193.89      168.07     23.87 o 
   0  26  -3       12.34      -13.44     13.44 o 
   2  26  -3       18.68       24.63     14.70 o 
   4  26  -3      234.52      242.15     42.29 o 
   6  26  -3       42.09      119.22     33.75 o 
  -3  27  -3       52.21       58.31     19.94 o 
  -1  27  -3       10.33        8.08     16.12 o 
   1  27  -3        3.85        2.36     16.36 o 
   3  27  -3      176.58      158.73     36.10 o 
   5  27  -3       72.04       55.13     30.00 o 
   7  27  -3       28.89       39.81     35.63 o 
  -2  28  -3      485.86      529.12     41.12 o 
   0  28  -3      316.16      289.39     31.25 o 
   2  28  -3       67.60       81.88     29.10 o 
   4  28  -3      103.53      160.05     37.29 o 
   6  28  -3      175.90      152.20     44.55 o 
  -3  29  -3      246.23      240.23     80.15 o 
  -1  29  -3      224.07      259.82     29.97 o 
   1  29  -3      269.55      359.41     52.65 o 
   3  29  -3      452.96      465.14     60.59 o 
   5  29  -3      617.83      816.05     85.42 o 
  -2  30  -3      446.38      482.51     46.02 o 
   0  30  -3      349.79      441.83     40.64 o 
   2  30  -3      207.19      200.16     43.78 o 
   4  30  -3      114.09      112.52     38.87 o 
  -1  31  -3        0.20      -19.93     19.93 o 
   1  31  -3        0.74      -20.82     28.93 o 
   3  31  -3        6.85       28.72     31.79 o 
  -8   0  -2      713.19      840.38     54.75 o 
  -6   0  -2      640.26      573.09     38.96 o 
   0   0  -2     3140.40     3075.58    146.74 o 
   2   0  -2    12381.55    12259.26    562.68 o 
   4   0  -2     2311.42     1969.03    114.99 o 
   6   0  -2     1547.72     1498.51     94.68 o 
   8   0  -2     1484.55     1531.24     98.74 o 
  10   0  -2      184.11      187.70     36.78 o 
  -9   1  -2      391.17      551.54     29.46 o 
  -7   1  -2       53.75       56.89      8.49 o 
  -1   1  -2     1158.67     1136.58     43.73 o 
   1   1  -2     2324.98     2325.16     63.92 o 
   3   1  -2     2952.57     2859.04    102.54 o 
   5   1  -2     7799.50     8174.24    282.59 o 
   7   1  -2     2696.84     2641.42    101.51 o 
   9   1  -2      671.25      739.48     46.58 o 
  11   1  -2      285.83      363.57     40.64 o 
 -10   2  -2       13.79       25.87     12.38 o 
  -8   2  -2       41.54       57.10      9.35 o 
  -6   2  -2      918.88      817.12     49.84 o 
  -2   2  -2     1467.91     1368.80     73.56 o 
   0   2  -2     7519.42     7555.29    201.33 o 
   2   2  -2      806.64      902.17     29.68 o 
   4   2  -2      377.58      368.97     43.29 o 
   6   2  -2     2661.92     2544.44    100.90 o 
   8   2  -2      548.52      514.78     36.76 o 
  10   2  -2      613.14      617.33     44.95 o 
  12   2  -2      229.23      304.58     59.82 o 
  -9   3  -2      121.16      188.45     20.15 o 
  -7   3  -2      629.16      641.78     30.69 o 
  -1   3  -2      468.22      461.91     16.80 o 
   1   3  -2     9866.05    10247.69    269.69 o 
   3   3  -2     1967.91     1942.13     59.62 o 
   5   3  -2      423.75      510.85     33.32 o 
   7   3  -2      585.74      544.53     37.10 o 
   9   3  -2      314.84      334.59     31.37 o 
  11   3  -2       54.01       45.19     23.05 o 
 -10   4  -2       57.14       53.77     14.68 o 
  -8   4  -2      302.62      339.43     25.60 o 
  -6   4  -2      447.17      475.87     26.13 o 
  -4   4  -2      391.50      327.32     31.87 o 
  -2   4  -2      211.76      178.14     12.23 o 
   0   4  -2     1234.66     1265.62     36.81 o 
   2   4  -2    12480.20    12814.20    332.89 o 
   4   4  -2     2355.93     2405.26     73.06 o 
   6   4  -2      805.90      808.69     42.86 o 
   8   4  -2     2460.82     2275.96     95.79 o 
  10   4  -2      287.88      252.54     31.30 o 
  12   4  -2       16.43       41.99     43.95 o 
  -9   5  -2       27.48       37.38     12.90 o 
  -7   5  -2      737.07      770.55     30.74 o 
  -5   5  -2     1834.86     1537.34     97.63 o 
  -3   5  -2     1042.47     1008.67     62.00 o 
  -1   5  -2     5475.42     5651.13    149.24 o 
   1   5  -2    11667.31    11854.97    306.43 o 
   3   5  -2     1030.72     1095.28     35.96 o 
   5   5  -2     1529.60     1448.44     50.42 o 
   7   5  -2     1865.36     1821.65     80.04 o 
   9   5  -2     1215.36     1133.36     61.57 o 
  11   5  -2      226.98      308.16     37.56 o 
 -10   6  -2       70.33       82.05     17.19 o 
  -8   6  -2      156.25      193.58     20.22 o 
  -6   6  -2     1709.70     1666.22     67.53 o 
  -4   6  -2       94.37       89.05     18.31 o 
  -2   6  -2      139.27      152.22     10.63 o 
   0   6  -2     2743.46     2941.90     80.51 o 
   2   6  -2     1034.84     1043.11     33.40 o 
   4   6  -2     1036.19     1096.08     38.06 o 
   6   6  -2      296.23      283.73     34.28 o 
   8   6  -2        6.93        4.37     12.14 o 
  10   6  -2      104.30      126.31     42.58 o 
  12   6  -2      238.69      201.10     51.50 o 
  -9   7  -2      215.13      310.37     26.93 o 
  -7   7  -2      667.13      685.24     38.38 o 
  -5   7  -2      598.66      558.00     28.63 o 
  -3   7  -2     2292.73     2462.13     86.80 o 
  -1   7  -2      486.79      444.69     17.13 o 
   1   7  -2     1424.49     1413.61     42.69 o 
   3   7  -2       82.19       86.99      8.86 o 
   5   7  -2      288.27      280.08     17.71 o 
   7   7  -2       85.55       77.84     12.22 o 
   9   7  -2       86.18      111.32     21.53 o 
  11   7  -2       23.06       55.47     34.35 o 
  -8   8  -2      167.58      141.12     17.91 o 
  -6   8  -2      440.49      498.81     46.25 o 
  -4   8  -2       65.94       55.27      9.40 o 
  -2   8  -2      289.21      266.99     24.43 o 
   0   8  -2     2083.06     2229.81     63.18 o 
   2   8  -2      422.55      473.18     19.48 o 
   4   8  -2     1948.61     1969.60     62.09 o 
   6   8  -2      433.37      433.11     24.70 o 
   8   8  -2      170.32      143.32     20.95 o 
  10   8  -2       12.69       18.81     20.24 o 
  -9   9  -2      419.42      397.09     30.28 o 
  -7   9  -2      490.57      469.55     30.55 o 
  -5   9  -2      676.81      644.40     29.80 o 
  -3   9  -2      372.06      407.76     19.83 o 
  -1   9  -2     4360.37     4631.12    124.08 o 
   1   9  -2     7624.58     8438.53    222.59 o 
   3   9  -2     1623.58     1643.47     52.11 o 
   5   9  -2     1653.59     1551.71    125.77 o 
   7   9  -2      211.16      211.41     23.32 o 
   9   9  -2       75.04       34.48     23.04 o 
  11   9  -2      334.00      445.47     65.37 o 
  -8  10  -2      509.02      570.26     36.02 o 
  -6  10  -2      347.63      306.37     36.10 o 
  -4  10  -2     1010.08      991.60     46.64 o 
  -2  10  -2      601.93      536.48     39.55 o 
   0  10  -2     1851.73     1972.53     58.31 o 
   2  10  -2     2994.92     3453.32     97.27 o 
   4  10  -2     2102.27     2126.82     80.21 o 
   6  10  -2      343.81      316.61     26.52 o 
   8  10  -2      436.41      423.95     27.83 o 
  10  10  -2        0.70      -14.34     27.31 o 
  -9  11  -2      116.82      138.03     18.65 o 
  -7  11  -2      328.87      319.46     24.57 o 
  -5  11  -2      128.56      150.28     23.64 o 
  -3  11  -2      582.66      691.16     46.64 o 
  -1  11  -2      341.86      370.62     39.55 o 
   1  11  -2      219.37      288.79     14.37 o 
   3  11  -2      607.41      614.98     26.20 o 
   5  11  -2      889.94      876.05     36.46 o 
   7  11  -2       35.70       35.09     11.67 o 
   9  11  -2       63.43      107.40     35.03 o 
  11  11  -2        1.83        3.41     32.00 o 
  -8  12  -2      503.56      566.48     36.66 o 
  -6  12  -2      549.02      542.37     50.22 o 
  -4  12  -2      203.14      223.50     27.05 o 
  -2  12  -2       32.06       53.55     12.20 o 
   0  12  -2       25.60       20.73      5.24 o 
   2  12  -2      984.58     1029.01     36.05 o 
   4  12  -2      885.45      812.22     60.27 o 
   6  12  -2      202.24      192.55     16.75 o 
   8  12  -2      181.52      212.83     21.00 o 
  10  12  -2       81.63       37.46     35.16 o 
  -9  13  -2      161.27      173.56     21.02 o 
  -7  13  -2      485.97      475.45     34.56 o 
  -5  13  -2      141.19      170.98     25.94 o 
  -3  13  -2      864.12      900.92     59.74 o 
  -1  13  -2      668.59      778.62     36.15 o 
   1  13  -2     1556.61     1745.48     53.89 o 
   3  13  -2     1838.28     1867.76     75.34 o 
   5  13  -2      495.81      561.49     27.38 o 
   7  13  -2       86.70       77.80     13.62 o 
   9  13  -2      161.26      113.54     23.32 o 
  11  13  -2       27.17       79.88     42.16 o 
  -8  14  -2       77.25       95.23     15.27 o 
  -6  14  -2       36.04       23.67      9.67 o 
  -4  14  -2      719.81      676.82     51.97 o 
  -2  14  -2      346.81      402.37     34.39 o 
   0  14  -2      171.88      217.52     12.59 o 
   2  14  -2      151.51      157.28     12.03 o 
   4  14  -2       50.33       56.36      9.62 o 
   6  14  -2      248.43      276.85     20.31 o 
   8  14  -2       37.22       25.43     22.53 o 
  10  14  -2       28.36       -8.28     29.78 o 
  -9  15  -2      262.54      319.42     28.72 o 
  -7  15  -2      207.04      194.04     20.27 o 
  -5  15  -2      137.13      136.46     22.79 o 
  -3  15  -2     1164.30     1156.09     73.60 o 
  -1  15  -2     1237.68     1211.88     52.87 o 
   1  15  -2       94.24       79.00      8.88 o 
   3  15  -2       97.86      111.95     11.65 o 
   5  15  -2      336.76      321.75     21.16 o 
   7  15  -2       94.61       72.06     36.72 o 
   9  15  -2       34.08       51.58     27.95 o 
  11  15  -2       86.32       56.41     45.27 o 
  -8  16  -2       37.10       62.17     15.60 o 
  -6  16  -2       62.24       68.70     20.65 o 
  -4  16  -2      395.85      345.20     36.23 o 
  -2  16  -2      563.19      516.90     42.37 o 
   0  16  -2       43.49       36.63      9.42 o 
   2  16  -2       79.88       82.43     10.17 o 
   4  16  -2     1512.43     1498.87     53.71 o 
   6  16  -2      239.45      201.90     20.26 o 
   8  16  -2       23.74       52.67     18.39 o 
  10  16  -2       57.40       86.43     27.71 o 
  -7  17  -2       60.19       62.18     13.26 o 
  -5  17  -2      323.13      317.97     37.21 o 
  -3  17  -2      925.44      774.41     61.06 o 
  -1  17  -2      706.66      635.31     79.05 o 
   1  17  -2      308.81      336.54     18.44 o 
   3  17  -2      824.00      809.91     33.78 o 
   5  17  -2      429.22      395.48     31.40 o 
   7  17  -2      372.86      357.63     35.47 o 
   9  17  -2       20.22        3.20     19.98 o 
  -8  18  -2      124.45      145.77     35.03 o 
  -6  18  -2      131.87       95.41     25.13 o 
  -4  18  -2      299.20      344.39     37.12 o 
  -2  18  -2      877.05      831.46     60.68 o 
   0  18  -2      237.45      228.26     19.48 o 
   2  18  -2      350.76      368.15     25.82 o 
   4  18  -2     2809.35     2896.62     91.71 o 
   6  18  -2     1301.84     1259.43     69.33 o 
   8  18  -2      261.78      257.07     33.11 o 
  10  18  -2       60.87       26.78     28.20 o 
  -7  19  -2      319.47      362.70     28.00 o 
  -5  19  -2      396.87      403.95     43.91 o 
  -3  19  -2       53.13       55.26     15.66 o 
  -1  19  -2       80.26       85.16     13.93 o 
   1  19  -2      893.52      909.71     45.06 o 
   3  19  -2      932.08      902.42     37.43 o 
   5  19  -2      948.49      813.67     50.94 o 
   7  19  -2       74.52       93.06     20.45 o 
   9  19  -2        3.59       15.57     38.87 o 
  -6  20  -2      728.65      748.00     66.52 o 
  -4  20  -2      229.52      266.73     34.60 o 
  -2  20  -2       66.78      102.82     18.20 o 
   0  20  -2      538.46      526.10     33.36 o 
   2  20  -2      797.90      771.10     40.72 o 
   4  20  -2     1792.98     1764.76     62.73 o 
   6  20  -2      661.05      662.45     47.32 o 
   8  20  -2      566.15      604.14     51.27 o 
  -7  21  -2      247.16      258.89     24.18 o 
  -5  21  -2      242.76      239.50     33.58 o 
  -3  21  -2       46.64        7.25     15.49 o 
  -1  21  -2      608.82      578.94     36.38 o 
   1  21  -2     1901.93     1953.63     80.37 o 
   3  21  -2     1167.94     1128.08    105.46 o 
   5  21  -2      709.36      697.46     47.14 o 
   7  21  -2      594.66      574.55    116.17 o 
   9  21  -2      510.39      558.77     89.80 o 
  -6  22  -2      261.14      196.52     20.12 o 
  -4  22  -2      619.65      540.15     51.54 o 
  -2  22  -2     1052.37      894.95     49.69 o 
   0  22  -2      734.17      744.66     42.39 o 
   2  22  -2      636.24      615.36     37.44 o 
   4  22  -2       25.98       -8.28     13.53 o 
   6  22  -2       42.21       30.18     16.43 o 
   8  22  -2        1.28       14.25     19.33 o 
  -7  23  -2       87.85       71.13     15.74 o 
  -5  23  -2      173.19      183.31     30.89 o 
  -3  23  -2       78.84       56.45     26.28 o 
  -1  23  -2        9.34        7.86     10.93 o 
   1  23  -2      106.57       64.00     42.78 o 
   3  23  -2      515.96      476.62     51.29 o 
   5  23  -2      662.78      597.25     62.17 o 
   7  23  -2      549.60      554.62     64.56 o 
   9  23  -2      217.14      231.23     48.39 o 
  -6  24  -2       16.40       19.10     11.64 o 
  -4  24  -2      274.10      291.95     39.43 o 
  -2  24  -2     1037.16     1033.18     56.11 o 
   0  24  -2      557.86      564.16     37.19 o 
   2  24  -2      347.17      313.66     27.83 o 
   4  24  -2      498.19      468.64     52.48 o 
   6  24  -2      549.61      596.39     67.67 o 
   8  24  -2       67.35       39.04     33.20 o 
  -5  25  -2      119.99      102.77     46.21 o 
  -3  25  -2      814.44      752.73     47.82 o 
  -1  25  -2      616.43      574.67     55.88 o 
   1  25  -2      616.02      449.90     96.41 o 
   3  25  -2      795.81      872.34     76.17 o 
   5  25  -2      548.09      633.13     65.41 o 
   7  25  -2       16.53       28.38     30.30 o 
  -4  26  -2      291.41      273.72     42.29 o 
  -2  26  -2      414.11      438.89     37.87 o 
   0  26  -2      123.98      158.00     22.31 o 
   2  26  -2      387.81      434.89     51.37 o 
   4  26  -2      351.77      342.30     49.07 o 
   6  26  -2      164.10      175.41     40.96 o 
  -5  27  -2      187.97      157.84     23.13 o 
  -3  27  -2      206.27      238.54     27.42 o 
  -1  27  -2      653.85      761.79     48.41 o 
   1  27  -2      205.94      224.48     39.34 o 
   3  27  -2      183.15      168.08     36.99 o 
   5  27  -2      588.27      613.67     69.08 o 
   7  27  -2      250.19      196.49     47.96 o 
  -4  28  -2      194.79      170.05     26.86 o 
  -2  28  -2       24.81       43.27     11.85 o 
   0  28  -2      285.88      222.21     47.96 o 
   2  28  -2      137.12      145.93     32.60 o 
   4  28  -2       23.43       22.02     25.73 o 
   6  28  -2       23.54       36.91     29.14 o 
  -3  29  -2       53.67       73.45     13.91 o 
  -1  29  -2       62.67       77.11     21.07 o 
   1  29  -2      114.78      118.88     33.45 o 
   3  29  -2      244.54      277.10     48.30 o 
   5  29  -2       16.51       16.30     27.82 o 
  -2  30  -2       14.34       36.67     18.93 o 
   0  30  -2      103.57      165.98     39.21 o 
   2  30  -2      322.04      350.19     50.69 o 
   4  30  -2      282.75      379.25     56.62 o 
  -1  31  -2      376.10      406.51     54.06 o 
   1  31  -2      172.98      237.33     44.16 o 
   3  31  -2       35.57       59.27     32.86 o 
   0  32  -2       33.46       39.77     32.17 o 
   2  32  -2        4.77       27.56     28.84 o 
  -9   1  -1      132.48      139.59     12.09 o 
  -7   1  -1      699.98      754.70     32.49 o 
  -5   1  -1      661.10      767.85     31.30 o 
   1   1  -1     1817.11     1752.99     48.82 o 
   3   1  -1    28497.07    30092.47    975.53 o 
   5   1  -1     2356.36     2538.39     96.10 o 
   7   1  -1       10.46        5.03     11.95 o 
   9   1  -1      193.38      191.58     25.84 o 
  11   1  -1      109.57      149.92     33.24 o 
 -10   2  -1      224.12      275.59     22.70 o 
  -8   2  -1      309.16      310.03     17.75 o 
  -6   2  -1      493.88      537.41     24.21 o 
   0   2  -1    13445.29    13593.82    352.23 o 
   2   2  -1    39263.87    39297.50   1003.55 o 
   4   2  -1     5548.29     5783.22    192.35 o 
   6   2  -1     2447.24     2432.25     89.22 o 
   8   2  -1     1479.82     1380.79     95.52 o 
  10   2  -1        3.02        4.21     19.88 o 
  -9   3  -1      410.03      457.40     30.64 o 
  -7   3  -1     1328.86     1367.67     53.29 o 
  -5   3  -1     1251.54     1336.13     50.49 o 
  -1   3  -1     3936.46     3974.06    129.62 o 
   1   3  -1     7425.16     8002.44    203.98 o 
   3   3  -1     4678.72     4774.36    133.42 o 
   5   3  -1     4280.20     4230.02    147.02 o 
   7   3  -1     1368.27     1417.75     64.99 o 
   9   3  -1      157.15      177.29     44.16 o 
  11   3  -1      275.07      263.28     39.78 o 
 -10   4  -1      124.64      186.39     19.96 o 
  -8   4  -1      569.58      599.23     28.35 o 
  -6   4  -1      548.12      540.85     24.28 o 
  -4   4  -1      565.99      604.24     33.50 o 
  -2   4  -1     1122.08     1261.99     66.74 o 
   0   4  -1     7769.80     7713.68    200.61 o 
   2   4  -1     8668.46     8582.31    227.35 o 
   4   4  -1     1384.11     1414.33     48.58 o 
   6   4  -1      154.89      172.84     18.57 o 
   8   4  -1      217.80      220.42     24.57 o 
  10   4  -1      150.35      188.24     29.89 o 
  -9   5  -1      118.95      128.64     15.31 o 
  -7   5  -1     1010.25     1026.73     46.26 o 
  -5   5  -1     1234.82     1214.28     39.85 o 
  -3   5  -1      834.55      865.08     54.66 o 
  -1   5  -1     3877.86     4268.62    137.18 o 
   1   5  -1     1643.99     1688.64     47.95 o 
   3   5  -1      438.08      434.17     24.64 o 
   5   5  -1     4707.06     5235.35    189.61 o 
   7   5  -1      680.67      695.41     41.82 o 
   9   5  -1      373.57      363.33     70.17 o 
  11   5  -1      221.57      311.36     61.15 o 
 -10   6  -1        7.29       12.94     17.30 o 
  -8   6  -1      228.57      282.41     21.78 o 
  -6   6  -1      907.47      902.37     31.67 o 
  -4   6  -1      409.26      457.06     21.49 o 
  -2   6  -1      755.65      815.07     47.62 o 
   0   6  -1     5856.82     6082.81    156.64 o 
   2   6  -1     5494.07     5876.92    195.57 o 
   4   6  -1     2984.41     2974.93    114.00 o 
   6   6  -1       64.88       42.71     19.11 o 
   8   6  -1      298.75      258.41     40.41 o 
  10   6  -1      173.64      219.02     48.22 o 
  -9   7  -1      237.34      274.67     22.89 o 
  -7   7  -1        6.89       13.96      4.99 o 
  -5   7  -1      389.76      356.79     27.71 o 
  -3   7  -1     2320.22     2586.53     90.17 o 
  -1   7  -1     1870.62     2022.28     97.59 o 
   1   7  -1     3585.60     3812.85    102.27 o 
   3   7  -1      665.52      621.50     24.86 o 
   5   7  -1      329.58      343.15     23.26 o 
   7   7  -1       79.60       84.41     12.78 o 
   9   7  -1      185.28      242.97     29.63 o 
  11   7  -1       87.40       45.91     35.93 o 
 -10   8  -1      409.99      508.34     34.99 o 
  -8   8  -1       97.22      156.04     16.72 o 
  -6   8  -1      221.39      233.11     12.44 o 
  -4   8  -1     1616.14     1586.87     60.24 o 
  -2   8  -1     5539.56     6030.61    198.34 o 
   0   8  -1     1150.85     1146.09     33.98 o 
   2   8  -1     2521.72     2352.18     71.13 o 
   4   8  -1     1723.61     1618.04     54.22 o 
   6   8  -1      942.32      939.55     38.98 o 
   8   8  -1      803.27      766.86     55.79 o 
  -9   9  -1      425.35      387.62     28.18 o 
  -7   9  -1      560.43      567.14     32.24 o 
  -5   9  -1      585.68      671.24     28.57 o 
  -3   9  -1     1878.17     2023.55     71.10 o 
  -1   9  -1     3412.99     3577.67    174.52 o 
   1   9  -1     1056.96     1104.67     43.72 o 
   3   9  -1     1231.79     1198.88     40.54 o 
   5   9  -1     1974.13     1878.55     63.95 o 
   7   9  -1      330.81      363.83     24.61 o 
   9   9  -1      268.46      265.83     46.81 o 
  11   9  -1       99.19       84.53     48.26 o 
 -10  10  -1       67.61       84.93     15.03 o 
  -8  10  -1      158.32      145.52     21.42 o 
  -6  10  -1      309.13      263.33     20.23 o 
  -4  10  -1      651.28      680.07     49.54 o 
  -2  10  -1     1775.45     1864.87    100.10 o 
   0  10  -1     3384.76     3570.51     97.84 o 
   2  10  -1     3714.07     3858.17    110.33 o 
   4  10  -1     1800.83     1883.90     80.78 o 
   6  10  -1      306.87      306.03     20.49 o 
   8  10  -1      193.06      221.96     21.38 o 
  10  10  -1       39.57       25.86     36.82 o 
  -9  11  -1      278.15      287.56     24.55 o 
  -7  11  -1       77.50       70.73     11.62 o 
  -5  11  -1      854.18      885.33     41.00 o 
  -3  11  -1     2657.26     2746.89    139.19 o 
  -1  11  -1     5883.14     6691.69    304.75 o 
   1  11  -1     2915.17     2882.92    100.77 o 
   3  11  -1      688.84      624.77     29.94 o 
   5  11  -1        8.79       12.50      7.29 o 
   7  11  -1      700.01      691.27     35.68 o 
   9  11  -1      237.74      223.59     44.42 o 
  11  11  -1      179.31      233.19     56.75 o 
 -10  12  -1      130.58      179.44     20.89 o 
  -8  12  -1      624.19      631.25     68.53 o 
  -6  12  -1     2063.69     2018.28     81.00 o 
  -4  12  -1     1330.89     1049.46     74.50 o 
  -2  12  -1     1430.28     1418.76     80.09 o 
   0  12  -1     2705.69     2848.18    101.20 o 
   2  12  -1     1456.78     1408.54     43.72 o 
   4  12  -1     1278.48     1285.70     44.82 o 
   6  12  -1     1232.13     1229.53     48.21 o 
   8  12  -1      379.06      398.48     38.98 o 
  10  12  -1       65.76       89.69     39.90 o 
  -9  13  -1        8.01       13.01     10.70 o 
  -7  13  -1      764.35      699.16     38.32 o 
  -5  13  -1      113.69       87.97     11.45 o 
  -3  13  -1      414.52      420.85     36.27 o 
  -1  13  -1     6526.10     7006.42    330.94 o 
   1  13  -1     5116.62     5421.15    185.25 o 
   3  13  -1     2252.94     2170.56     67.71 o 
   5  13  -1      140.38      121.11     13.01 o 
   7  13  -1      111.50      127.20     20.60 o 
   9  13  -1      660.72      682.49     54.40 o 
  -8  14  -1      297.87      274.89     23.22 o 
  -6  14  -1      199.50      195.13     19.12 o 
  -4  14  -1      519.45      443.29     39.73 o 
  -2  14  -1       85.33      110.98     17.62 o 
   0  14  -1       92.59       64.26      9.62 o 
   2  14  -1      195.42      197.31     12.92 o 
   4  14  -1      596.20      578.66     26.75 o 
   6  14  -1     1500.56     1446.57     73.09 o 
   8  14  -1      423.11      437.36     41.85 o 
  10  14  -1       76.62      152.46     45.19 o 
  -9  15  -1      110.02      163.89     38.21 o 
  -7  15  -1        7.97       -0.47      8.85 o 
  -5  15  -1      760.81      773.81     59.31 o 
  -3  15  -1     1877.27     1840.04    105.22 o 
  -1  15  -1      321.16      222.61     25.64 o 
   1  15  -1     3692.08     3929.21    137.06 o 
   3  15  -1     1115.06     1062.69     40.35 o 
   5  15  -1       31.70       34.01     11.72 o 
   7  15  -1      421.32      349.08     34.27 o 
   9  15  -1      144.85      122.87     26.51 o 
  -8  16  -1      126.62      146.97     17.61 o 
  -6  16  -1      254.89      241.65     20.50 o 
  -4  16  -1      346.88      321.47     34.22 o 
  -2  16  -1      834.21      731.87     54.53 o 
   0  16  -1     1279.46     1277.03     53.49 o 
   2  16  -1      674.50      710.61     33.91 o 
   4  16  -1     1594.48     1471.96     50.66 o 
   6  16  -1      436.39      435.44    110.13 o 
   8  16  -1      236.12      289.95     33.91 o 
  10  16  -1      308.55      324.50     59.27 o 
  -9  17  -1       87.92      131.71     17.89 o 
  -7  17  -1      578.01      597.71     35.93 o 
  -5  17  -1     1008.78      857.61     42.42 o 
  -3  17  -1     2284.89     2203.46    124.85 o 
  -1  17  -1     2015.15     1717.66    108.47 o 
   1  17  -1      491.26      492.88     28.28 o 
   3  17  -1     2208.25     2083.76     69.15 o 
   5  17  -1     1136.63      976.48     56.48 o 
   7  17  -1      257.97      240.10     30.01 o 
   9  17  -1      532.28      631.30     75.87 o 
  -8  18  -1      103.45      125.23     16.71 o 
  -6  18  -1      170.50      161.94     16.52 o 
  -4  18  -1      680.06      555.13     49.58 o 
  -2  18  -1      258.76      224.44     27.74 o 
   0  18  -1      576.94      578.43     46.94 o 
   2  18  -1      387.27      426.00     25.25 o 
   4  18  -1      464.42      504.72     35.86 o 
   6  18  -1      575.87      618.00     45.21 o 
   8  18  -1      174.16      151.90     38.49 o 
  10  18  -1       55.68      151.09     42.50 o 
  -7  19  -1      156.73      160.15     17.50 o 
  -5  19  -1      120.10      112.95     16.92 o 
  -3  19  -1      408.68      382.58     38.06 o 
  -1  19  -1      459.56      448.63     42.88 o 
   1  19  -1     2926.82     3011.35    110.76 o 
   3  19  -1      728.25      726.83     47.56 o 
   5  19  -1      132.66      128.22     27.10 o 
   7  19  -1        8.88       13.74     19.76 o 
   9  19  -1       17.52       21.08     28.72 o 
  -8  20  -1      131.84      122.24     17.43 o 
  -6  20  -1       83.26       79.21     14.51 o 
  -4  20  -1      186.22      181.29     16.42 o 
  -2  20  -1      312.38      280.68     32.43 o 
   0  20  -1      251.54      237.50     31.02 o 
   2  20  -1     1537.02     1573.46     68.42 o 
   4  20  -1     1589.05     1534.70    108.12 o 
   6  20  -1      554.18      418.12     53.72 o 
   8  20  -1       25.05       49.16     29.78 o 
  -7  21  -1      218.70      235.93     22.35 o 
  -5  21  -1      119.70      110.67     26.60 o 
  -3  21  -1       60.14       97.52     23.04 o 
  -1  21  -1      160.13      179.98     18.61 o 
   1  21  -1     1182.06     1210.26     55.33 o 
   3  21  -1     1340.52     1359.84     93.28 o 
   5  21  -1      699.92      760.37     68.95 o 
   7  21  -1      337.96      349.08     51.59 o 
   9  21  -1      111.20      176.10     48.39 o 
  -8  22  -1       47.85       56.05     14.12 o 
  -6  22  -1       32.91       44.15     11.36 o 
  -4  22  -1     1124.12      881.71     43.90 o 
  -2  22  -1     1302.24     1185.27     82.52 o 
   0  22  -1     2366.41     2236.43     93.39 o 
   2  22  -1     1906.73     1886.51    130.06 o 
   4  22  -1      442.60      466.04     52.40 o 
   6  22  -1      250.21      265.53     44.50 o 
   8  22  -1       48.13       93.19     32.94 o 
  -7  23  -1      170.98      181.92     25.88 o 
  -5  23  -1       44.30       35.95     10.53 o 
  -3  23  -1      267.41      256.79     20.00 o 
  -1  23  -1      209.60      203.79     20.36 o 
   1  23  -1      310.51      288.01     24.54 o 
   3  23  -1       17.39       -3.71     14.51 o 
   5  23  -1       88.80       90.25     28.80 o 
   7  23  -1      416.87      422.30     60.80 o 
  -6  24  -1       81.82      104.70     15.65 o 
  -4  24  -1        6.87        8.50      8.21 o 
  -2  24  -1      214.80      230.71     34.22 o 
   0  24  -1      132.78      117.55     16.77 o 
   2  24  -1       88.47       78.26     23.47 o 
   4  24  -1      569.78      627.41     65.11 o 
   6  24  -1      197.56      174.99     38.49 o 
   8  24  -1       48.32        0.17     34.14 o 
  -7  25  -1       47.23       69.13     15.19 o 
  -5  25  -1       92.58      104.47     14.98 o 
  -3  25  -1      185.93      180.81     17.42 o 
  -1  25  -1      319.16      290.02     37.98 o 
   1  25  -1       50.09       23.98     18.82 o 
   3  25  -1      214.33      231.31     38.70 o 
   5  25  -1      434.45      397.04     53.72 o 
   7  25  -1      384.67      379.08     60.72 o 
  -6  26  -1       64.15       52.67     13.24 o 
  -4  26  -1      202.14      183.32     35.99 o 
  -2  26  -1      402.88      352.83     30.06 o 
   0  26  -1      225.08      203.58     33.71 o 
   2  26  -1      186.94      199.35     33.58 o 
   4  26  -1      543.83      539.13     59.65 o 
   6  26  -1       25.11       -1.41     23.72 o 
  -5  27  -1       13.20       23.07     11.89 o 
  -3  27  -1      166.82      182.17     18.68 o 
  -1  27  -1       43.48       28.62     17.47 o 
   1  27  -1       86.30      132.53     29.83 o 
   3  27  -1       72.35       61.66     25.47 o 
   5  27  -1       88.95       45.96     25.69 o 
   7  27  -1       40.00       13.78     29.27 o 
  -4  28  -1      174.54      163.39     18.43 o 
  -2  28  -1       18.77       16.30     13.55 o 
   0  28  -1       25.97       45.74     24.24 o 
   2  28  -1      110.81      158.77     33.28 o 
   4  28  -1       16.26       12.12     22.53 o 
   6  28  -1       65.93      109.40     36.70 o 
  -5  29  -1        9.93       13.34     12.77 o 
  -3  29  -1       82.52       85.26     19.25 o 
  -1  29  -1       11.52       32.64     20.91 o 
   1  29  -1      141.86      130.06     32.64 o 
   3  29  -1       86.68      114.01     32.26 o 
   5  29  -1        7.65       34.31     28.89 o 
  -4  30  -1       52.41       19.30     21.15 o 
  -2  30  -1      261.46      214.50     39.68 o 
   0  30  -1      309.20      306.24     49.41 o 
   2  30  -1      400.72      323.22     52.01 o 
   4  30  -1      248.18      195.85     43.91 o 
  -3  31  -1       88.78      122.55     34.52 o 
  -1  31  -1        0.22        0.17     22.74 o 
   1  31  -1       38.27        7.94     27.95 o 
   3  31  -1       13.45      -13.06     25.26 o 
  -2  32  -1      109.61       98.35     33.45 o 
   0  32  -1      262.62      300.65     50.69 o 
   2  32  -1      332.67      427.29     61.02 o 
  -1  33  -1       67.43       45.53     31.06 o 
   1  33  -1       95.87       80.90     35.46 o 
 -10   0   0      397.77      598.01     45.87 o 
  -8   0   0      992.56     1022.32     59.61 o 
  -6   0   0     4180.54     4285.26    210.74 o 
  -4   0   0     2148.54     2459.47    115.04 o 
  -2   0   0    41685.71    42666.09   1938.48 o 
   2   0   0    41653.29    38659.46   1809.74 o 
   4   0   0     2118.84     2072.97    119.52 o 
   6   0   0     4203.07     4283.21    220.94 o 
   8   0   0     1020.49     1087.95     84.78 o 
  10   0   0      418.66      409.20     64.94 o 
 -11   1   0      133.43      243.50     77.40 o 
  -9   1   0      922.99     1180.41    109.83 o 
  -7   1   0     2412.14     2480.51     86.83 o 
  -5   1   0     1009.05      997.85     37.47 o 
  -3   1   0      959.17     1019.97     36.25 o 
  -1   1   0      587.42      704.79     23.07 o 
   1   1   0      589.73      569.03     23.98 o 
   3   1   0     1016.34      948.35     40.08 o 
   5   1   0     1024.49      952.47     46.11 o 
   7   1   0     2409.76     2242.91    224.55 o 
   9   1   0      921.98     1018.65    109.32 o 
 -10   2   0      295.74      490.78    100.81 o 
  -8   2   0      713.08      875.94     84.85 o 
  -6   2   0      389.95      372.18     17.81 o 
  -4   2   0     1453.29     1361.69     47.67 o 
  -2   2   0      701.04      844.46     47.45 o 
   0   2   0      302.49      331.92     17.63 o 
   2   2   0      668.60      666.71     31.24 o 
   4   2   0     1395.29     1207.83     52.88 o 
   6   2   0      398.14      417.92     29.19 o 
   8   2   0      713.22      809.55     61.83 o 
  10   2   0      282.93      409.09     44.68 o 
 -11   3   0      139.52      259.58     59.67 o 
  -9   3   0       29.89       51.92     17.20 o 
  -7   3   0      394.07      446.04     20.94 o 
  -5   3   0      578.38      567.32     32.66 o 
  -3   3   0     7928.17     9065.94    400.60 o 
  -1   3   0     6279.09     6701.54    174.45 o 
   1   3   0     6320.62     6417.13    151.06 o 
   3   3   0     7956.48     8155.77    227.56 o 
   5   3   0      565.57      531.41     46.55 o 
   7   3   0      366.88      380.47     38.81 o 
   9   3   0       27.61       43.78     21.39 o 
 -10   4   0      310.28      351.20     29.21 o 
  -8   4   0      147.60      148.49     38.72 o 
  -6   4   0      660.57      693.12    120.05 o 
  -4   4   0     2023.19     2087.88    149.64 o 
  -2   4   0      394.39      404.34     16.79 o 
   0   4   0        2.87        1.15      2.52 o 
   2   4   0      356.28      338.51     17.78 o 
   4   4   0     2036.20     1929.11     70.36 o 
   6   4   0      659.69      669.02     57.52 o 
   8   4   0      140.30      137.82     30.85 o 
  10   4   0      316.10      272.40     53.12 o 
 -11   5   0      256.23      431.52     63.19 o 
  -9   5   0      255.15      286.44     29.01 o 
  -7   5   0      127.81      172.91     11.26 o 
  -5   5   0     1608.24     1722.05     65.69 o 
  -3   5   0    11107.44    11508.41    611.92 o 
  -1   5   0     1079.06     1045.12     36.40 o 
   1   5   0     1029.64      974.17     23.28 o 
   3   5   0    11113.15    11281.56    299.92 o 
   5   5   0     1620.44     1671.55     57.95 o 
   7   5   0      135.93      123.40     19.30 o 
   9   5   0      262.42      331.84     45.76 o 
 -10   6   0      195.78      230.17     21.78 o 
  -8   6   0      390.13      360.02     34.29 o 
  -6   6   0       17.51       16.84      5.13 o 
  -4   6   0      102.08       95.00      8.87 o 
  -2   6   0     3013.68     3192.34     88.57 o 
   0   6   0      985.29     1019.18     38.50 o 
   2   6   0     3082.58     3099.12     87.53 o 
   4   6   0      112.16      104.70     11.19 o 
   6   6   0       17.17       21.79      8.90 o 
   8   6   0      387.26      413.01     34.55 o 
 -11   7   0       18.63       31.42     12.95 o 
  -9   7   0       17.10       29.16     15.11 o 
  -7   7   0      324.09      274.82     15.58 o 
  -5   7   0      861.08      714.90     55.58 o 
  -3   7   0      959.08     1011.00     31.81 o 
  -1   7   0     5456.32     5653.65    188.66 o 
   1   7   0     5464.86     5628.28    133.41 o 
   3   7   0      918.15      958.51     33.92 o 
   5   7   0      855.66      765.40     36.69 o 
   7   7   0      330.52      354.20     28.92 o 
   9   7   0       14.56       58.24     29.61 o 
 -10   8   0        8.93        3.10      8.39 o 
  -8   8   0       44.04       53.21     14.89 o 
  -6   8   0      429.64      422.00     19.40 o 
  -4   8   0      252.52      360.01     18.01 o 
  -2   8   0     1958.99     1925.62     54.23 o 
   0   8   0      558.49      594.06     26.05 o 
   2   8   0     1920.66     1779.98     54.79 o 
   4   8   0      254.48      382.32     19.33 o 
   6   8   0      418.18      448.37     25.60 o 
   8   8   0       41.07       28.12     25.86 o 
 -11   9   0       10.07       12.83     15.57 o 
  -9   9   0        3.19        6.73      7.65 o 
  -7   9   0       71.29       76.98      9.48 o 
  -5   9   0      945.94      922.57     59.98 o 
  -3   9   0      301.57      363.24     14.39 o 
  -1   9   0     2692.89     2817.10     96.29 o 
   1   9   0     2696.32     2713.15     78.62 o 
   3   9   0      310.18      359.37     17.60 o 
   5   9   0      944.50      971.93     37.82 o 
   7   9   0       75.59       78.48     19.79 o 
 -10  10   0       89.66       75.42     13.63 o 
  -8  10   0      494.53      465.89     28.42 o 
  -6  10   0      514.26      498.79     21.98 o 
  -4  10   0     2677.35     2734.04     89.84 o 
  -2  10   0     2415.70     2526.61    198.88 o 
   0  10   0     1625.85     1760.74     65.89 o 
   2  10   0     2435.61     2393.28     84.93 o 
   4  10   0     2683.45     2638.16     81.57 o 
   6  10   0      515.36      505.02     27.54 o 
   8  10   0      492.97      475.03     69.42 o 
  -9  11   0       14.20       22.99      9.28 o 
  -7  11   0       29.74       23.02      7.46 o 
  -5  11   0      269.52      258.54     17.50 o 
  -3  11   0     1768.33     1901.74     56.17 o 
  -1  11   0     1105.58     1209.18     46.34 o 
   1  11   0     1103.12     1151.32     38.18 o 
   3  11   0     1758.09     1833.05     58.30 o 
   5  11   0      268.21      275.52     22.02 o 
   7  11   0       30.70       48.21     16.70 o 
 -10  12   0       97.50      107.83     15.66 o 
  -8  12   0       10.64       14.91      8.04 o 
  -6  12   0      247.69      289.00     19.55 o 
  -4  12   0     1105.95     1182.52     38.77 o 
  -2  12   0       47.11       22.96     13.95 o 
   0  12   0      642.79      648.85     30.70 o 
   2  12   0       47.02       33.70      6.73 o 
   4  12   0     1104.41     1227.61     64.73 o 
   6  12   0      246.56      252.32     27.11 o 
   8  12   0       10.44        8.15     23.60 o 
  -9  13   0      203.48      228.34     20.63 o 
  -7  13   0      329.76      291.30     20.99 o 
  -5  13   0      291.10      308.99     19.40 o 
  -3  13   0      206.23      202.06     28.59 o 
  -1  13   0       94.57      115.75     10.58 o 
   1  13   0       93.22      120.10     11.16 o 
   3  13   0      210.16      192.32     13.51 o 
   5  13   0      295.60      247.53     35.46 o 
   7  13   0      331.47      316.74     46.04 o 
   9  13   0      205.93      248.25     48.22 o 
 -10  14   0        5.02       14.40     10.80 o 
  -8  14   0      292.19      243.73     28.42 o 
  -6  14   0      290.80      261.15     19.19 o 
  -4  14   0      390.22      334.19     20.32 o 
  -2  14   0      256.75      239.39     14.60 o 
   0  14   0       63.63       87.52     14.76 o 
   2  14   0      251.46      223.53     14.84 o 
   4  14   0      395.39      380.16     21.86 o 
   6  14   0      284.06      275.39     41.82 o 
   8  14   0      287.13      286.91     48.90 o 
  -9  15   0       92.12       85.25     13.75 o 
  -7  15   0      278.56      250.69     22.19 o 
  -5  15   0      355.25      358.26     32.07 o 
  -3  15   0     1061.89      986.99     93.60 o 
  -1  15   0      305.22      460.77     82.59 o 
   1  15   0      299.99      468.42     45.60 o 
   3  15   0     1048.39      976.48     47.66 o 
   5  15   0      352.65      333.85     42.41 o 
   7  15   0      282.22      273.17     44.55 o 
   9  15   0       91.46      124.85     41.35 o 
 -10  16   0       11.77       18.99     11.64 o 
  -8  16   0      559.10      470.53     30.14 o 
  -6  16   0      399.25      399.98     26.73 o 
  -4  16   0       64.54       63.23     10.37 o 
  -2  16   0      909.54      973.08     45.74 o 
   0  16   0      926.98      958.87     56.03 o 
   2  16   0      934.65      936.80     40.83 o 
   4  16   0       67.88       65.37     19.41 o 
   6  16   0      407.28      406.21     50.99 o 
   8  16   0      563.65      469.02     63.19 o 
  -9  17   0       73.32       50.14     12.00 o 
  -7  17   0      374.14      335.74     45.61 o 
  -5  17   0       20.83       17.15      7.13 o 
  -3  17   0       39.06       34.88      7.92 o 
  -1  17   0     3529.91     3699.47    331.73 o 
   1  17   0     3523.74     3801.31    280.19 o 
   3  17   0       43.52       26.16     14.25 o 
   5  17   0       22.77       27.69     19.29 o 
   7  17   0      373.91      307.05     48.69 o 
   9  17   0       76.06       61.02     36.91 o 
  -8  18   0       96.18      115.06     15.42 o 
  -6  18   0      265.06      266.41     19.84 o 
  -4  18   0      122.47      114.13     12.49 o 
  -2  18   0      174.50      132.87     40.66 o 
   0  18   0       38.21       37.71      6.06 o 
   2  18   0      158.53      148.91     13.78 o 
   4  18   0      123.93       91.36     22.74 o 
   6  18   0      255.06      225.51     41.65 o 
   8  18   0       94.13       84.83     37.46 o 
  -9  19   0       44.18       73.46     24.39 o 
  -7  19   0       13.56       17.77      9.23 o 
  -5  19   0      630.81      647.89     33.70 o 
  -3  19   0      883.21      954.68     53.27 o 
  -1  19   0     1324.77     1262.20     54.73 o 
   1  19   0     1335.24     1398.20     62.02 o 
   3  19   0      860.32      965.36     73.73 o 
   5  19   0      609.59      545.23     59.82 o 
   7  19   0       12.92       19.97     25.82 o 
   9  19   0       40.14       74.97     45.19 o 
  -8  20   0      330.36      345.11     36.18 o 
  -6  20   0      402.04      395.44     26.32 o 
  -4  20   0     3029.49     3018.13    176.42 o 
  -2  20   0     2343.07     2252.18    129.54 o 
   0  20   0      108.62      135.33     14.05 o 
   2  20   0     2398.29     2246.00    134.07 o 
   4  20   0     3065.11     3007.56    178.27 o 
   6  20   0      413.44      435.44     57.35 o 
   8  20   0      333.98      425.71     62.08 o 
  -9  21   0       29.44       46.13     13.01 o 
  -7  21   0      100.04      130.27     29.10 o 
  -5  21   0      736.83      694.16     73.50 o 
  -3  21   0     1090.88      952.70     44.26 o 
  -1  21   0      751.07      799.69     36.37 o 
   1  21   0      715.70      714.47     38.23 o 
   3  21   0     1065.26     1018.56     78.81 o 
   5  21   0      732.52      746.97     71.47 o 
   7  21   0       91.05      105.18     37.34 o 
   9  21   0       29.38       86.53     45.49 o 
  -8  22   0       13.34       22.88     16.64 o 
  -6  22   0      242.38      229.92     20.04 o 
  -4  22   0     2458.22     2515.76    180.49 o 
  -2  22   0     3281.23     3327.11    122.56 o 
   0  22   0     2775.65     2871.57    109.25 o 
   2  22   0     3268.30     3191.94    184.12 o 
   4  22   0     2461.58     2531.16    158.77 o 
   6  22   0      243.26      304.75     48.05 o 
   8  22   0       15.05        8.58     33.41 o 
  -7  23   0      448.70      482.39     36.16 o 
  -5  23   0      158.21      182.88     19.31 o 
  -3  23   0      180.10      182.35     15.82 o 
  -1  23   0      231.87      259.33     18.06 o 
   1  23   0      255.75      220.17     32.81 o 
   3  23   0      198.80      148.23     31.15 o 
   5  23   0      172.83      149.68     35.89 o 
   7  23   0      459.41      433.57     63.53 o 
  -8  24   0      103.04      155.23     19.58 o 
  -6  24   0      117.63      143.38     20.99 o 
  -4  24   0      531.56      570.60     31.98 o 
  -2  24   0      324.06      352.87     23.00 o 
   0  24   0        2.10        1.28     14.17 o 
   2  24   0      298.13      315.93     43.44 o 
   4  24   0      502.20      450.80     56.45 o 
   6  24   0      106.39       78.73     32.60 o 
   8  24   0       98.18      132.79     46.51 o 
  -7  25   0      430.69      460.45     49.16 o 
  -5  25   0      201.64      194.81     30.00 o 
  -3  25   0       83.32       70.72     23.83 o 
  -1  25   0     1431.68     1401.63     66.56 o 
   1  25   0     1426.02     1520.87    104.67 o 
   3  25   0       90.08       88.62     27.52 o 
   5  25   0      209.63      191.63     37.68 o 
   7  25   0      432.20      476.28     68.27 o 
  -6  26   0      125.06      121.49     33.62 o 
  -4  26   0        3.36        6.58      8.60 o 
  -2  26   0      190.36      217.53     34.09 o 
   0  26   0     1296.96     1370.76     98.78 o 
   2  26   0      199.08      203.28     37.21 o 
   4  26   0        2.39       -3.29     18.90 o 
   6  26   0      125.77      113.33     41.60 o 
  -5  27   0      276.63      339.90     25.74 o 
  -3  27   0      561.32      633.94     61.19 o 
  -1  27   0       53.91       43.95     21.42 o 
   1  27   0       61.53       52.57     23.81 o 
   3  27   0      564.71      447.86     57.77 o 
   5  27   0      272.55      340.08     52.14 o 
  -6  28   0       34.72       48.06     12.85 o 
  -4  28   0       73.12       80.91     14.69 o 
  -2  28   0       25.61       42.54     23.60 o 
   0  28   0       11.82        4.35     21.42 o 
   2  28   0       24.48       10.92     20.82 o 
   4  28   0       71.42       34.52     25.00 o 
   6  28   0       30.53       32.04     33.03 o 
  -5  29   0       91.15      103.13     16.24 o 
  -3  29   0      318.21      271.98     43.14 o 
  -1  29   0      104.60      140.68     31.53 o 
   1  29   0      103.36      122.03     32.17 o 
   3  29   0      323.16      293.10     46.85 o 
   5  29   0       92.91      154.34     40.15 o 
  -4  30   0       98.59      112.90     33.79 o 
  -2  30   0      136.15      133.98     32.47 o 
   0  30   0      232.55      276.03     47.02 o 
   2  30   0      129.29       97.29     33.41 o 
   4  30   0       94.27      139.57     38.91 o 
  -3  31   0      116.59      166.88     36.18 o 
  -1  31   0       25.76       38.23     23.64 o 
   1  31   0       28.25       30.51     29.70 o 
   3  31   0      119.33      123.74     39.13 o 
  -2  32   0      293.07      320.36     50.56 o 
   0  32   0      569.60      610.30     71.98 o 
   2  32   0      294.02      379.25     59.18 o 
  -1  33   0       82.62       91.40     32.73 o 
   1  33   0       81.05      139.87     41.09 o 
 -11   1   1      110.95       87.29     14.98 o 
  -9   1   1      195.55      235.37     78.66 o 
  -7   1   1       10.92       23.72     15.11 o 
  -3   1   1    28438.08    32292.44   1474.19 o 
  -1   1   1     1820.41     1838.59     77.94 o 
   1   1   1     5924.35     5559.56    731.44 o 
   3   1   1     1058.74     1120.76     50.84 o 
 -10   2   1        3.12        9.74     17.96 o 
  -8   2   1     1493.73      944.62     69.34 o 
  -6   2   1     2470.35     1826.64    114.70 o 
  -4   2   1     5587.58     5533.56    282.64 o 
  -2   2   1    39369.49    38795.24   1313.23 o 
   0   2   1    13511.80    13693.24    446.91 o 
   2   2   1     2379.00     2410.15     89.27 o 
   4   2   1      637.73      846.73     64.09 o 
 -11   3   1      269.96      259.83     30.72 o 
  -9   3   1      161.47      209.45     70.43 o 
  -7   3   1     1373.03      970.01     70.58 o 
  -5   3   1     4252.53     3992.08    210.57 o 
  -3   3   1     4655.19     5011.38    234.94 o 
  -1   3   1     7430.66     7555.42    533.75 o 
   1   3   1     3958.09     4025.86    113.32 o 
   3   3   1     1564.20     1670.47     56.14 o 
 -10   4   1      149.76      200.57     37.02 o 
  -8   4   1      214.70      266.54     73.46 o 
  -6   4   1      147.59      164.92     28.67 o 
  -4   4   1     1346.55     1505.87     71.14 o 
  -2   4   1     8656.76     8687.45    285.93 o 
   0   4   1     7784.64     7677.98    210.41 o 
   2   4   1     1104.44     1234.52     41.58 o 
   4   4   1      571.86      593.12     35.63 o 
 -11   5   1      226.53      269.92     29.55 o 
  -9   5   1      362.76      394.06     34.39 o 
  -7   5   1      667.46      682.03     45.88 o 
  -5   5   1     4748.96     5446.35    155.11 o 
  -3   5   1      414.21      472.76     23.31 o 
  -1   5   1     1591.30     1675.17     60.41 o 
   1   5   1     3935.40     4199.78    119.77 o 
   3   5   1      824.80      921.20     44.49 o 
   5   5   1     1247.54     1304.19     85.38 o 
 -10   6   1      177.70      305.53     26.69 o 
  -8   6   1      299.55      307.15     41.20 o 
  -6   6   1       72.24       59.76     10.33 o 
  -4   6   1     3053.01     3189.42     90.93 o 
  -2   6   1     5592.12     5955.59    198.86 o 
   0   6   1     5732.74     5806.78    164.26 o 
   2   6   1      769.94      793.04     29.28 o 
   4   6   1      435.95      476.16     31.69 o 
   6   6   1      876.39      762.38     69.51 o 
 -11   7   1       90.49      194.55     27.24 o 
  -9   7   1      197.81      228.93     23.98 o 
  -7   7   1       86.45       79.33     13.74 o 
  -5   7   1      349.46      345.35     17.48 o 
  -3   7   1      687.59      679.48     32.62 o 
  -1   7   1     3519.30     3714.29    156.45 o 
   1   7   1     1939.58     1923.34     58.62 o 
   3   7   1     2397.58     2513.49    100.79 o 
   5   7   1      371.54      301.76     39.00 o 
 -10   8   1      248.67      390.48     31.06 o 
  -8   8   1      775.31      772.30     52.10 o 
  -6   8   1      919.52      853.33     32.59 o 
  -4   8   1     1710.08     1687.93     51.58 o 
  -2   8   1     2487.29     2602.64    132.77 o 
   0   8   1     1102.84     1091.61     35.78 o 
   2   8   1     5438.40     5791.51    207.50 o 
   4   8   1     1624.94     1639.10     73.64 o 
   6   8   1      235.62      261.18     38.06 o 
 -11   9   1      102.25      182.20     82.42 o 
  -9   9   1      271.30      334.01     25.13 o 
  -7   9   1      343.37      323.44     21.07 o 
  -5   9   1     1975.53     1946.98     60.17 o 
  -3   9   1     1189.60     1206.26     38.28 o 
  -1   9   1     1097.84     1153.11     45.41 o 
   1   9   1     3479.39     3665.66    131.15 o 
   3   9   1     1856.83     1862.93     82.12 o 
   5   9   1      580.24      620.12     57.86 o 
   7   9   1      550.66      572.33     62.51 o 
 -10  10   1       39.31       52.07     13.57 o 
  -8  10   1      206.57      224.37     18.19 o 
  -6  10   1      283.45      293.63     15.89 o 
  -4  10   1     1748.60     1881.10     57.74 o 
  -2  10   1     3706.58     4050.28    173.16 o 
   0  10   1     3346.67     3521.40    102.54 o 
   2  10   1     1809.70     1915.74     78.22 o 
   4  10   1      660.74      669.19     53.55 o 
   6  10   1      302.29      329.15     42.75 o 
 -11  11   1      170.30      272.77     62.98 o 
  -9  11   1      222.72      238.43     51.76 o 
  -7  11   1      679.39      665.77     28.30 o 
  -5  11   1       10.37        8.26      4.75 o 
  -3  11   1      740.16      679.70     23.86 o 
  -1  11   1     2847.48     2858.88    103.96 o 
   1  11   1     5724.30     6396.91    225.78 o 
   3  11   1     2559.04     2618.78    107.06 o 
   5  11   1      808.63      833.68     69.51 o 
   7  11   1       66.76       54.57     25.99 o 
 -10  12   1       70.78       78.25     20.42 o 
  -8  12   1      374.86      372.31     33.09 o 
  -6  12   1     1237.00     1164.96     41.52 o 
  -4  12   1     1255.82     1206.24     40.48 o 
  -2  12   1     1392.47     1272.38     75.72 o 
   0  12   1     2756.30     2889.34     87.40 o 
   2  12   1     1463.39     1387.47     62.70 o 
   4  12   1     1345.84     1392.28     65.09 o 
   6  12   1     2081.44     1926.06    129.93 o 
   8  12   1      615.45      658.86     72.41 o 
 -11  13   1      127.01      208.96     33.00 o 
  -9  13   1      663.54      747.88     44.50 o 
  -7  13   1      120.54      102.62     12.06 o 
  -5  13   1      133.05      123.18      9.51 o 
  -3  13   1     2248.71     2157.34     81.77 o 
  -1  13   1     5188.44     5591.06    191.74 o 
   1  13   1     6568.33     7029.97    193.57 o 
   3  13   1      434.47      397.71     31.66 o 
   5  13   1      123.68      139.44     27.31 o 
   7  13   1      767.54      706.22     74.25 o 
 -10  14   1       74.30      140.28     63.15 o 
  -8  14   1      427.64      427.00     27.37 o 
  -6  14   1     1497.03     1416.81     59.78 o 
  -4  14   1      600.38      589.68     22.99 o 
  -2  14   1      188.29      172.31     14.72 o 
   0  14   1       89.13       63.89      7.44 o 
   2  14   1       77.10       68.39     13.29 o 
   4  14   1      503.16      456.15     34.53 o 
   6  14   1      209.80      191.88     37.81 o 
   8  14   1      313.93      333.89     57.52 o 
  -9  15   1      154.20      144.36     16.95 o 
  -7  15   1      436.03      390.04     24.37 o 
  -5  15   1       37.32       44.71     11.35 o 
  -3  15   1     1147.64     1169.21     38.22 o 
  -1  15   1     3749.11     3926.09    142.74 o 
   1  15   1      306.94      273.14     13.62 o 
   3  15   1     1866.10     1860.24    123.96 o 
   5  15   1      765.44      719.54     67.63 o 
   7  15   1       11.09        5.97     23.89 o 
   9  15   1      112.01      129.89     45.10 o 
 -10  16   1      312.13      437.35     33.83 o 
  -8  16   1      248.14      260.12     21.32 o 
  -6  16   1      450.20      431.48     25.12 o 
  -4  16   1     1569.74     1343.60    145.20 o 
  -2  16   1      647.09      656.19     25.47 o 
   0  16   1     1319.44     1232.45     56.75 o 
   2  16   1      851.91      847.37     45.92 o 
   4  16   1      329.16      317.38     40.83 o 
   6  16   1      256.49      240.23     42.58 o 
   8  16   1      126.88      140.64     41.26 o 
  -9  17   1      522.98      653.76     57.48 o 
  -7  17   1      247.13      230.01     18.45 o 
  -5  17   1     1131.99     1016.84     45.39 o 
  -3  17   1     2223.51     2213.43     67.03 o 
  -1  17   1      499.44      515.70     37.25 o 
   1  17   1     2004.87     2024.85     62.59 o 
   3  17   1     2303.85     2220.32     97.82 o 
   5  17   1     1026.46      917.10     78.17 o 
   7  17   1      573.07      749.92     74.89 o 
   9  17   1       87.99       54.87     38.06 o 
 -10  18   1       57.32      136.05     33.13 o 
  -8  18   1      165.91      177.12     18.26 o 
  -6  18   1      571.26      562.32     31.39 o 
  -4  18   1      481.64      517.08     38.38 o 
  -2  18   1      372.97      377.60     30.45 o 
   0  18   1      549.70      567.56     25.98 o 
   2  18   1      276.57      247.63     23.94 o 
   4  18   1      692.83      637.82     59.69 o 
   6  18   1      167.33      174.69     36.27 o 
   8  18   1      106.48      150.67     44.25 o 
  -9  19   1       19.04       29.39     12.61 o 
  -7  19   1        7.04       17.18     10.24 o 
  -5  19   1      142.63      137.01     13.70 o 
  -3  19   1      737.96      745.84     34.93 o 
  -1  19   1     2900.04     2937.27    114.94 o 
   1  19   1      451.93      483.26     33.28 o 
   3  19   1      425.87      423.58     47.19 o 
   5  19   1      120.21      108.17     32.04 o 
   7  19   1      150.39      186.38     42.33 o 
  -8  20   1       26.35       15.02     17.22 o 
  -6  20   1      567.51      533.69     30.13 o 
  -4  20   1     1617.61     1600.22     65.25 o 
  -2  20   1     1566.89     1719.28    135.22 o 
   0  20   1      265.20      266.07     23.29 o 
   2  20   1      321.14      313.11     27.60 o 
   4  20   1      187.13      153.87     32.60 o 
   6  20   1       78.38      153.27     38.06 o 
   8  20   1      126.80      142.52     45.27 o 
  -9  21   1      111.08      170.70     44.48 o 
  -7  21   1      332.14      353.34     25.38 o 
  -5  21   1      685.81      644.66     38.45 o 
  -3  21   1     1321.97     1197.82     84.53 o 
  -1  21   1     1175.82     1196.54     57.90 o 
   1  21   1      159.74      182.78     26.52 o 
   3  21   1       58.48       50.31     25.09 o 
   5  21   1      124.78       92.46     32.26 o 
   7  21   1      221.79      330.94     56.15 o 
  -8  22   1       49.45       65.87     13.67 o 
  -6  22   1      248.39      246.84     19.77 o 
  -4  22   1      437.16      468.46     27.18 o 
  -2  22   1     1902.42     2276.77    195.28 o 
   0  22   1     2363.47     2444.00     99.64 o 
   2  22   1     1291.24     1152.12     87.52 o 
   4  22   1     1115.76      917.78     80.30 o 
   6  22   1       31.71       50.99     32.47 o 
   8  22   1       49.22        5.93     37.98 o 
  -7  23   1      417.88      497.22    104.50 o 
  -5  23   1       87.44      100.42     13.68 o 
  -3  23   1       17.98       15.67      8.40 o 
  -1  23   1      313.07      276.24     36.57 o 
   1  23   1      210.67      249.96     36.91 o 
   3  23   1      265.56      241.25     39.51 o 
   5  23   1       43.33       14.89     23.00 o 
   7  23   1      171.56       69.98     41.18 o 
  -8  24   1       47.91       73.30     15.13 o 
  -6  24   1      199.26      220.59     23.94 o 
  -4  24   1      569.40      632.89     43.44 o 
  -2  24   1       89.59      117.30     24.92 o 
   0  24   1      133.95      119.09     25.47 o 
   2  24   1      213.95      294.55     42.54 o 
   4  24   1        6.81       -1.88     21.80 o 
   6  24   1       81.71       60.85     32.30 o 
  -7  25   1      387.11      458.88     51.10 o 
  -5  25   1      434.32      455.72     32.51 o 
  -3  25   1      216.79      262.04     35.71 o 
  -1  25   1       50.41       55.17     22.57 o 
   1  25   1      316.35      326.76     45.27 o 
   3  25   1      187.25      179.34     37.17 o 
   5  25   1       94.20      113.16     38.27 o 
   7  25   1       47.72       93.92     39.81 o 
  -6  26   1       23.98       23.96     11.57 o 
  -4  26   1      536.51      353.23     74.67 o 
  -2  26   1      181.84      162.70     30.47 o 
   0  26   1      230.20      261.27     39.98 o 
   2  26   1      401.98      334.19     48.39 o 
   4  26   1      198.59      177.55     39.98 o 
   6  26   1       65.84        8.41     39.55 o 
  -7  27   1       42.37       57.75     15.91 o 
  -5  27   1       84.84      127.93     19.03 o 
  -3  27   1       68.16       58.37     22.83 o 
  -1  27   1       91.17      125.66     29.53 o 
   1  27   1       42.37       25.69     21.42 o 
   3  27   1      161.14      166.33     39.55 o 
   5  27   1       14.63       60.42     32.60 o 
  -6  28   1       68.05      118.80     19.56 o 
  -4  28   1       18.43       47.45     25.82 o 
  -2  28   1      115.92       94.17     29.57 o 
   0  28   1       27.04       55.17     23.17 o 
   2  28   1       16.37       12.42     24.79 o 
   4  28   1      169.00      206.48     46.17 o 
  -5  29   1        7.02      -15.87     18.90 o 
  -3  29   1       90.29      120.80     28.67 o 
  -1  29   1      140.77      105.82     28.55 o 
   1  29   1        9.60       12.20     27.35 o 
   3  29   1       86.95      133.30     41.09 o 
   5  29   1       11.89       75.40     40.71 o 
  -4  30   1      239.27      237.54     41.56 o 
  -2  30   1      386.97      451.49     55.56 o 
   0  30   1      304.34      347.97     52.06 o 
   2  30   1      258.76      204.98     46.42 o 
   4  30   1       49.98       84.10     42.54 o 
  -3  31   1       12.22       -0.98     22.23 o 
  -1  31   1       33.50       51.20     27.18 o 
   1  31   1        0.12       29.66     31.49 o 
   3  31   1       87.88      105.78     43.05 o 
  -2  32   1      339.63      357.19     54.15 o 
   0  32   1      257.46      225.38     46.60 o 
   2  32   1      109.53      160.48     44.38 o 
  -1  33   1       88.54       52.82     34.39 o 
   1  33   1       66.03       66.69     37.46 o 
 -12   0   2      228.24      188.51     31.62 o 
 -10   0   2      183.39      121.01     23.21 o 
  -8   0   2     1461.88     1241.94     86.28 o 
  -6   0   2     1524.75     1575.19     95.03 o 
  -4   0   2     2347.70     2448.76    124.68 o 
  -2   0   2    12317.89    12590.84    602.20 o 
   0   0   2     3129.15     3086.59    159.88 o 
   2   0   2    12988.14    14052.23    688.39 o 
   4   0   2     7833.18     8654.32    442.06 o 
 -11   1   2      286.16      264.54     25.37 o 
  -9   1   2      688.88      542.92     35.31 o 
  -7   1   2     2728.22     2318.36    116.08 o 
  -5   1   2     7787.85     8765.49    299.67 o 
  -3   1   2     2939.98     3007.98    109.44 o 
  -1   1   2     2380.82     2306.84     66.91 o 
   1   1   2     1144.41     1160.89     38.57 o 
   3   1   2     1401.59     1454.74     65.89 o 
   5   1   2      458.66      517.42     37.02 o 
 -12   2   2      231.78      188.42     19.97 o 
 -10   2   2      611.69      418.98     31.11 o 
  -8   2   2      539.38      462.44     30.32 o 
  -6   2   2     2644.92     2640.97    174.69 o 
  -4   2   2      401.34      423.18     24.69 o 
  -2   2   2      868.98      958.56     30.84 o 
   0   2   2     7567.07     7803.30    212.12 o 
   2   2   2     1527.39     1428.71     61.47 o 
   4   2   2     1678.81     1758.02     91.50 o 
 -11   3   2       60.40       59.35     12.12 o 
  -9   3   2      332.47      251.90     22.32 o 
  -7   3   2      621.37      527.11     98.44 o 
  -5   3   2      434.52      511.54     75.03 o 
  -3   3   2     1982.76     2050.93     61.47 o 
  -1   3   2    10014.57    10401.46    282.24 o 
   1   3   2      452.63      430.72     23.45 o 
   3   3   2      631.76      648.28     36.01 o 
   5   3   2      358.47      314.94     40.71 o 
 -12   4   2       17.65       37.34     16.55 o 
 -10   4   2      293.95      255.57     31.61 o 
  -8   4   2     2458.10     2175.77    141.48 o 
  -6   4   2      828.61      802.36     67.20 o 
  -4   4   2     2413.38     2387.38     73.90 o 
  -2   4   2    12450.02    12611.42    436.42 o 
   0   4   2     1228.15     1207.61     48.50 o 
   2   4   2      225.21      225.81     17.83 o 
   4   4   2      384.85      376.00     22.91 o 
 -11   5   2      217.28      204.15     19.87 o 
  -9   5   2     1187.27     1008.40     88.15 o 
  -7   5   2     1821.55     1834.11     77.68 o 
  -5   5   2     1486.55     1436.06     80.61 o 
  -3   5   2      990.21      998.54     35.46 o 
  -1   5   2    11551.03    11668.35    346.49 o 
   1   5   2     5462.43     5449.02    234.87 o 
   3   5   2     1044.88     1052.31     40.92 o 
   5   5   2     1834.94     1855.44    120.75 o 
 -12   6   2      242.87      215.80     28.40 o 
 -10   6   2      102.49       96.64     13.44 o 
  -8   6   2        9.41       -1.08      7.15 o 
  -6   6   2      294.46      244.92     26.62 o 
  -4   6   2      999.47      986.10     63.44 o 
  -2   6   2     1000.03      975.00     33.98 o 
   0   6   2     2699.34     2873.83    120.01 o 
   2   6   2      129.95      144.54     11.70 o 
   4   6   2       85.37      102.42     13.12 o 
 -11   7   2       25.33       26.75     13.47 o 
  -9   7   2       79.62       82.11     12.81 o 
  -7   7   2       80.01       50.64      9.30 o 
  -5   7   2      305.13      283.39     32.45 o 
  -3   7   2       87.29       99.91      9.11 o 
  -1   7   2     1373.19     1387.31     83.38 o 
   1   7   2      489.27      461.45     20.16 o 
   3   7   2     2290.96     2467.94     80.16 o 
   5   7   2      579.89      522.97     38.33 o 
 -10   8   2       11.35       31.24     10.74 o 
  -8   8   2      172.43      168.62     14.85 o 
  -6   8   2      441.55      472.03     28.40 o 
  -4   8   2     1961.74     1895.68     61.16 o 
  -2   8   2      402.05      431.12     19.26 o 
   0   8   2     2057.47     2177.94     67.23 o 
   2   8   2      284.08      265.00     15.77 o 
   4   8   2       62.25       81.73     27.03 o 
   6   8   2      444.17      457.67     52.65 o 
 -11   9   2      332.67      289.38     44.16 o 
  -9   9   2       76.43       79.10     14.58 o 
  -7   9   2      203.69      254.36     41.41 o 
  -5   9   2     1637.05     1663.78     65.53 o 
  -3   9   2     1619.36     1591.90     52.40 o 
  -1   9   2     7621.83     8349.36    233.20 o 
   1   9   2     4370.23     4462.38    132.11 o 
   3   9   2      368.73      421.24     33.93 o 
   5   9   2      678.90      649.68     44.81 o 
 -10  10   2        0.79       18.96     10.78 o 
  -8  10   2      441.19      383.53     45.12 o 
  -6  10   2      340.52      314.33     23.09 o 
  -4  10   2     2079.42     1859.95    118.19 o 
  -2  10   2     3021.64     3344.79    121.94 o 
   0  10   2     1875.70     2003.90     62.26 o 
   2  10   2      594.02      577.33     25.22 o 
   4  10   2     1019.49     1005.84     55.06 o 
   6  10   2      349.78      303.25     45.27 o 
 -11  11   2        2.01       12.75     13.12 o 
  -9  11   2       63.72       55.34     37.02 o 
  -7  11   2       36.74       32.17      9.25 o 
  -5  11   2      897.89      873.39     41.56 o 
  -3  11   2      612.92      656.36     27.59 o 
  -1  11   2      223.11      270.81     14.91 o 
   1  11   2      340.75      388.80     18.17 o 
   3  11   2      575.97      545.47     51.86 o 
   5  11   2      127.90      205.42     53.85 o 
   7  11   2      329.39      339.61     51.97 o 
 -10  12   2       81.53       74.53     47.06 o 
  -8  12   2      182.01      231.66     56.67 o 
  -6  12   2      204.00      221.89     19.55 o 
  -4  12   2      881.82      891.46     40.37 o 
  -2  12   2      981.14     1002.10     45.18 o 
   0  12   2       26.30       21.25      5.93 o 
   2  12   2       31.72       43.78     11.85 o 
   4  12   2      203.36      210.50     23.95 o 
   6  12   2      549.12      552.53     61.27 o 
 -11  13   2       26.83       51.72     15.77 o 
  -9  13   2      162.96      219.79     79.81 o 
  -7  13   2       87.46      117.76     30.83 o 
  -5  13   2      492.36      486.35     29.45 o 
  -3  13   2     1837.58     1846.69     79.18 o 
  -1  13   2     1560.72     1699.22     56.31 o 
   1  13   2      664.52      679.97     27.70 o 
   3  13   2      857.92      858.80     49.35 o 
   5  13   2      141.95      147.14     22.61 o 
   7  13   2      490.37      487.03     64.26 o 
 -10  14   2       29.81       38.49     12.95 o 
  -8  14   2       39.50       31.26     12.54 o 
  -6  14   2      242.25      306.50     55.41 o 
  -4  14   2       47.31       50.36     11.57 o 
  -2  14   2      145.16      118.09     11.30 o 
   0  14   2      171.23      183.19     12.60 o 
   2  14   2      344.11      336.19     56.49 o 
   4  14   2      709.36      644.39     44.49 o 
   6  14   2       37.73       10.24     25.69 o 
   8  14   2       77.36       60.21     40.79 o 
 -11  15   2       83.44      108.13     30.51 o 
  -9  15   2       31.68       31.68     14.36 o 
  -7  15   2       95.68      152.19     37.93 o 
  -5  15   2      328.29      334.54     23.59 o 
  -3  15   2       94.39      115.60     18.72 o 
  -1  15   2      101.73       97.35     10.17 o 
   1  15   2     1223.48     1166.88     57.57 o 
   3  15   2     1148.98     1123.36     60.73 o 
   5  15   2      133.95      171.67     52.06 o 
   7  15   2      200.82      231.61     47.28 o 
 -10  16   2       55.62       39.60     14.00 o 
  -8  16   2       26.76       62.31     15.68 o 
  -6  16   2      238.68      189.54     28.46 o 
  -4  16   2     1490.39     1456.07     77.02 o 
  -2  16   2       81.99       87.58     10.28 o 
   0  16   2       43.57       37.17      9.66 o 
   2  16   2      552.31      547.90     37.06 o 
   4  16   2      403.17      402.41     35.11 o 
   6  16   2       62.28       70.49     31.79 o 
   8  16   2       36.71       46.04     36.78 o 
  -9  17   2       19.33       21.85     22.91 o 
  -7  17   2      358.27      515.03     98.84 o 
  -5  17   2      426.05      404.51     40.02 o 
  -3  17   2      823.38      765.81     40.50 o 
  -1  17   2      296.42      315.91     18.33 o 
   1  17   2      729.21      705.20     41.08 o 
   3  17   2      933.67      993.92     55.26 o 
   5  17   2      319.25      322.82     34.16 o 
   7  17   2       64.54       35.50     32.60 o 
 -10  18   2       64.44      101.49     18.34 o 
  -8  18   2      269.39      373.19     89.03 o 
  -6  18   2     1324.37     1309.14     88.28 o 
  -4  18   2     2848.72     2810.81    154.98 o 
  -2  18   2      355.76      361.74     20.69 o 
   0  18   2      225.17      211.02     21.45 o 
   2  18   2      898.44      841.27     49.71 o 
   4  18   2      317.92      301.25     34.33 o 
   6  18   2      140.43      131.38     35.03 o 
   8  18   2      130.81      151.39     52.14 o 
  -9  19   2        5.06        8.51     14.20 o 
  -7  19   2       82.38      113.51     17.21 o 
  -5  19   2      978.35      942.91     67.80 o 
  -3  19   2      967.83      891.55     72.30 o 
  -1  19   2      927.94      908.00     37.12 o 
   1  19   2       87.66       81.14     18.60 o 
   3  19   2       61.89       54.96     16.19 o 
   5  19   2      390.87      443.04     57.99 o 
   7  19   2      306.83      327.49     56.24 o 
  -8  20   2      567.02      558.89     58.71 o 
  -6  20   2      642.72      633.47     57.82 o 
  -4  20   2     1740.06     1621.78    104.75 o 
  -2  20   2      781.49      735.04     44.76 o 
   0  20   2      539.43      575.47     37.91 o 
   2  20   2       58.82       80.62     32.11 o 
   4  20   2      244.57      240.08     29.31 o 
   6  20   2      737.40      763.27     80.30 o 
  -9  21   2      505.02      598.10     63.58 o 
  -7  21   2      588.18      545.19     55.77 o 
  -5  21   2      739.32      797.58     61.83 o 
  -3  21   2     1196.62     1065.12     52.82 o 
  -1  21   2     1890.01     1887.51     84.80 o 
   1  21   2      625.90      598.21     40.60 o 
   3  21   2       50.17       45.81     16.10 o 
   5  21   2      243.00      230.71     46.34 o 
   7  21   2      257.62      358.00     61.91 o 
  -8  22   2        2.37      -13.11     28.61 o 
  -6  22   2       44.91       64.94     15.02 o 
  -4  22   2       20.33       32.60     15.96 o 
  -2  22   2      633.36      677.59     56.71 o 
   0  22   2      734.52      714.29     45.33 o 
   2  22   2     1034.70      968.22     57.34 o 
   4  22   2      600.19      546.57     45.66 o 
   6  22   2      258.54      279.06     50.73 o 
  -9  23   2      222.75      236.35     28.46 o 
  -7  23   2      559.15      504.31     55.04 o 
  -5  23   2      652.97      572.63     54.83 o 
  -3  23   2      494.25      472.89     66.50 o 
  -1  23   2      105.83      108.72     17.67 o 
   1  23   2       13.14        1.84     32.04 o 
   3  23   2       90.31       58.40     19.59 o 
   5  23   2      178.33      201.66     46.77 o 
   7  23   2       84.61       75.74     43.18 o 
  -8  24   2       66.07      105.35     27.48 o 
  -6  24   2      553.84      573.52     56.84 o 
  -4  24   2      511.97      368.98    115.70 o 
  -2  24   2      373.28      379.08     42.80 o 
   0  24   2      580.13      529.58     39.50 o 
   2  24   2     1049.79     1080.85     63.56 o 
   6  24   2       13.29       24.53     33.41 o 
  -7  25   2       13.02       -3.93     13.94 o 
  -5  25   2      546.04      508.81     35.69 o 
  -3  25   2      786.05      785.59     69.08 o 
  -1  25   2      586.57      584.10     54.92 o 
   1  25   2      606.56      585.15     43.53 o 
   3  25   2      811.01      850.53     82.44 o 
   5  25   2      114.41      113.16     41.09 o 
  -6  26   2      156.79      173.02     30.79 o 
  -4  26   2      343.44      383.90     45.66 o 
  -2  26   2      386.39      494.33     53.12 o 
   0  26   2      123.78      191.59     33.71 o 
   2  26   2      402.63      434.57     39.44 o 
   4  26   2      282.60      365.04     55.00 o 
  -7  27   2      241.71      251.18     52.55 o 
  -5  27   2      566.84      582.91     59.65 o 
  -3  27   2      172.62      196.71     34.65 o 
  -1  27   2      204.88      179.55     36.82 o 
   1  27   2      632.26      742.79     74.46 o 
   3  27   2      198.71      282.86     49.20 o 
   5  27   2      192.81      211.60     50.82 o 
  -6  28   2       21.51       49.11     22.36 o 
  -4  28   2       27.43       12.84     24.24 o 
  -2  28   2      138.41      162.66     34.82 o 
   0  28   2      284.46      278.97     45.06 o 
   2  28   2       20.82       26.58     30.21 o 
   4  28   2      188.06      312.43     55.39 o 
  -5  29   2       19.68       56.75     25.47 o 
  -1  29   2      117.79      144.74     37.72 o 
   1  29   2       68.35       35.29     31.92 o 
   3  29   2       54.24      153.61     43.52 o 
   0  30   2       98.76      141.66     37.68 o 
   2  30   2       17.30       37.42     31.87 o 
  -3  31   2       35.46       52.31     29.23 o 
  -1  31   2      176.51      252.52     49.28 o 
   1  31   2      380.00      389.91     60.93 o 
  -2  32   2        3.69        3.24     28.50 o 
   0  32   2       34.26       37.21     30.51 o 
 -11   1   3      368.51      301.79     27.56 o 
  -9   1   3      419.30      359.65     28.79 o 
  -7   1   3      244.49      213.48     21.79 o 
  -5   1   3       70.21       78.72     12.89 o 
  -3   1   3      403.31      424.60     18.74 o 
  -1   1   3      192.34      226.08     17.69 o 
   1   1   3     2443.60     2862.42    112.62 o 
   3   1   3      402.85      442.59     32.44 o 
   5   1   3      314.31      278.81     28.65 o 
 -12   2   3       65.49       74.24     25.95 o 
 -10   2   3      483.01      404.33     31.78 o 
  -8   2   3      307.96      286.22     24.89 o 
  -6   2   3      964.33     1054.50     51.43 o 
  -4   2   3     2037.47     2014.74     65.68 o 
  -2   2   3      155.81      150.94      8.94 o 
   0   2   3     1642.92     1715.18     54.90 o 
   2   2   3     2956.98     3376.83    131.43 o 
   4   2   3      222.40      241.25     25.43 o 
   6   2   3       67.02       65.20     20.12 o 
 -11   3   3      179.64      155.76     17.64 o 
  -9   3   3      378.38      326.77     22.45 o 
  -7   3   3        3.30       11.64      7.69 o 
  -5   3   3     1831.99     1801.10     87.67 o 
  -3   3   3     4147.06     4238.18    123.73 o 
  -1   3   3     3797.29     4045.52    115.90 o 
   1   3   3     1506.20     1564.03     52.28 o 
   3   3   3      358.50      379.59     29.54 o 
   5   3   3      177.12      152.89     22.12 o 
 -12   4   3      225.86      203.63     21.12 o 
 -10   4   3      118.46      105.76     14.32 o 
  -8   4   3       48.44       50.74     10.04 o 
  -6   4   3      162.58      141.03     13.38 o 
  -4   4   3      648.26      584.66     33.00 o 
  -2   4   3     2283.76     2300.72     68.98 o 
   0   4   3     1994.81     2123.59     66.32 o 
   2   4   3      451.91      444.50     50.86 o 
   4   4   3      167.21      149.83     29.12 o 
   6   4   3      291.77      298.22     46.42 o 
 -11   5   3       98.70       93.29     14.53 o 
  -9   5   3       30.83       36.48     10.42 o 
  -7   5   3      604.66      606.42     29.64 o 
  -5   5   3      362.60      360.20     19.71 o 
  -3   5   3      437.89      433.64     24.24 o 
  -1   5   3      910.08      902.31     32.12 o 
   1   5   3     1186.93     1149.18     42.50 o 
   3   5   3      304.36      314.06     26.65 o 
   5   5   3       15.78        8.02     14.15 o 
 -12   6   3        4.96      -10.45     14.09 o 
 -10   6   3       92.81       96.38     17.14 o 
  -8   6   3       81.21       70.24     11.20 o 
  -6   6   3       99.77       92.32     20.13 o 
  -4   6   3      127.97      131.15     10.98 o 
  -2   6   3      327.16      321.79     15.91 o 
   0   6   3      414.19      418.12     19.64 o 
   2   6   3      737.32      771.70     33.03 o 
   4   6   3      402.99      405.03     25.68 o 
   6   6   3       45.99       -3.71     24.96 o 
 -11   7   3      229.03      203.50     20.69 o 
  -9   7   3      487.67      454.05     27.08 o 
  -7   7   3      411.28      361.91     21.88 o 
  -5   7   3     1641.81     1661.59     57.09 o 
  -3   7   3     2980.92     2931.53    114.58 o 
  -1   7   3     2328.32     2335.53     88.23 o 
   1   7   3      362.56      340.85     19.13 o 
   3   7   3      418.76      414.04     52.49 o 
   5   7   3     1374.05     1326.24     69.80 o 
 -12   8   3       12.39       19.36     16.53 o 
 -10   8   3      847.36      822.70     46.59 o 
  -8   8   3     1386.37     1273.51     84.63 o 
  -6   8   3      297.48      285.88     18.64 o 
  -4   8   3     1804.44     1770.44     76.19 o 
  -2   8   3    10152.29    10784.99    298.41 o 
   0   8   3     3632.48     3905.23    115.06 o 
   2   8   3     1294.91     1237.50    142.71 o 
   4   8   3      680.61      666.15     35.12 o 
   6   8   3      198.05      182.45     40.28 o 
 -11   9   3      117.13       85.28     19.46 o 
  -9   9   3      640.87      571.51     36.82 o 
  -7   9   3     1038.78      895.44     38.97 o 
  -5   9   3      117.38      119.26     11.86 o 
  -3   9   3      433.40      391.75     19.40 o 
  -1   9   3     4216.15     4248.26    123.44 o 
   1   9   3      322.36      264.76     34.73 o 
   3   9   3      876.20      884.03     38.54 o 
   5   9   3     2686.57     2523.69    112.19 o 
 -10  10   3       60.16       22.84     27.03 o 
  -8  10   3      117.34      116.96     13.65 o 
  -6  10   3      404.37      370.38     21.81 o 
  -4  10   3     2020.67     2017.69     67.57 o 
  -2  10   3     3553.31     3529.92    197.39 o 
   0  10   3     1239.94     1247.75     55.65 o 
   2  10   3      864.34      857.31     36.27 o 
   4  10   3     1468.92     1507.56     75.86 o 
   6  10   3     1525.20     1619.84     86.60 o 
 -11  11   3      129.89      148.43     35.03 o 
  -9  11   3      290.68      269.49     20.79 o 
  -7  11   3     1026.49      980.46     40.70 o 
  -5  11   3     2306.72     2309.70     75.38 o 
  -3  11   3      829.81      811.53     32.42 o 
  -1  11   3      145.07      152.72     11.81 o 
   1  11   3     1398.39     1451.43     51.31 o 
   3  11   3      185.86      207.38     23.46 o 
   5  11   3     1391.99     1318.67     73.64 o 
 -10  12   3       18.80       43.47     27.52 o 
  -8  12   3      205.77      205.47     23.17 o 
  -6  12   3     2293.70     2159.52    105.47 o 
  -4  12   3     1504.27     1465.76     51.95 o 
  -2  12   3      266.01      267.39     16.55 o 
   0  12   3     1041.56     1009.16     38.67 o 
   2  12   3     2686.85     2505.12     83.06 o 
   4  12   3     1599.37     1487.85     76.22 o 
   6  12   3      363.07      354.15     68.85 o 
 -11  13   3      183.04      190.98     25.85 o 
  -9  13   3        6.73       18.04     11.76 o 
  -7  13   3      505.08      454.57     31.74 o 
  -5  13   3     1133.38     1060.45     64.46 o 
  -3  13   3     1229.85     1196.98     44.23 o 
  -1  13   3     1228.21     1180.47     43.23 o 
   1  13   3     2354.90     2315.38     77.33 o 
   3  13   3     4918.54     4955.38    182.78 o 
   5  13   3     1839.89     1769.02    100.49 o 
   7  13   3      204.63      229.95     49.20 o 
 -10  14   3      110.92      128.77     20.72 o 
  -8  14   3      324.54      270.21     25.89 o 
  -6  14   3     2198.05     2034.08     85.94 o 
  -4  14   3     1615.56     1541.74    117.17 o 
  -2  14   3      599.15      587.68     27.23 o 
   0  14   3     1265.07     1216.88     45.04 o 
   2  14   3      116.97      130.76     18.87 o 
   4  14   3      229.65      209.54     29.66 o 
   6  14   3      117.46      132.08     28.15 o 
 -11  15   3       95.39       86.35     20.44 o 
  -9  15   3      535.14      522.82     78.51 o 
  -7  15   3       74.04       45.99     13.64 o 
  -5  15   3      222.37      212.23     19.75 o 
  -3  15   3      773.72      710.29     48.26 o 
  -1  15   3       28.28       31.45      8.26 o 
   1  15   3      486.26      399.77     31.34 o 
   3  15   3      817.35      791.17     50.50 o 
   5  15   3      216.89      223.73     31.53 o 
   7  15   3      308.78      374.00     59.87 o 
 -10  16   3      195.03      212.23     27.57 o 
  -8  16   3      130.63      142.16     19.40 o 
  -6  16   3      106.72      100.55     13.08 o 
  -4  16   3      626.77      565.96     41.41 o 
  -2  16   3      739.91      657.08     39.43 o 
   0  16   3      122.47       93.37     14.57 o 
   2  16   3      701.79      791.23     48.60 o 
   4  16   3      299.95      356.53     35.21 o 
   6  16   3      349.74      385.58     41.52 o 
  -9  17   3      257.60      254.54     31.38 o 
  -7  17   3      254.09      246.39     24.38 o 
  -5  17   3      201.86      167.47     15.61 o 
  -3  17   3      163.38      174.64     14.76 o 
  -1  17   3     1134.59     1015.03     50.66 o 
   1  17   3      104.50       88.52     16.50 o 
   3  17   3      398.09      446.56     41.97 o 
   5  17   3      519.05      540.11     46.67 o 
   7  17   3       16.28      -21.29     33.28 o 
 -10  18   3      290.95      284.84     29.96 o 
  -8  18   3      684.65      578.97     54.00 o 
  -6  18   3      380.03      392.13     30.00 o 
  -4  18   3      399.61      440.84     24.34 o 
  -2  18   3      227.74      213.40     16.48 o 
   0  18   3      503.15      499.48     35.29 o 
   2  18   3      125.11      142.37     21.01 o 
   4  18   3       57.67       52.98     18.99 o 
   6  18   3      270.22      254.69     52.14 o 
  -9  19   3      231.45      216.99     42.14 o 
  -7  19   3      319.14      341.84     33.54 o 
  -5  19   3      282.64      299.43     46.08 o 
  -3  19   3      775.30      810.30     36.38 o 
  -1  19   3      184.11      174.27     34.07 o 
   1  19   3      193.77      191.00     23.00 o 
   3  19   3      383.48      348.44     35.09 o 
   5  19   3       79.94      125.54     60.83 o 
   7  19   3      188.86      175.33     52.14 o 
 -10  20   3       84.43       91.25     21.23 o 
  -8  20   3      122.49      138.53     22.89 o 
  -6  20   3      277.93      267.38     25.08 o 
  -4  20   3       53.99        3.88     13.87 o 
  -2  20   3      378.57      398.56     32.15 o 
   0  20   3      625.41      556.86     39.28 o 
   2  20   3      784.78      697.68     48.76 o 
   4  20   3      440.12      450.13     41.19 o 
   6  20   3       11.53       63.28     38.40 o 
  -9  21   3      232.00      236.78     28.00 o 
  -7  21   3      495.94      435.68     58.09 o 
  -5  21   3      294.96      242.07     23.97 o 
  -3  21   3       48.06       51.56     11.88 o 
  -1  21   3      162.83      138.76     20.14 o 
   1  21   3       72.30       33.87     14.69 o 
   3  21   3       38.52       30.14     16.96 o 
   5  21   3        6.74       12.82     21.09 o 
  -8  22   3      251.76      234.16     28.80 o 
  -6  22   3      190.32      214.11     23.12 o 
  -4  22   3      161.46      164.90     21.16 o 
  -2  22   3       37.99       91.58     15.90 o 
   0  22   3       43.04       45.49     15.57 o 
   2  22   3      502.68      459.48     40.00 o 
   4  22   3      146.59      109.10     26.90 o 
   6  22   3      198.15      279.10     55.26 o 
  -9  23   3       55.15       90.39     37.46 o 
  -7  23   3       94.67       68.98     17.54 o 
  -5  23   3      399.95      389.45     30.96 o 
  -3  23   3      138.12      156.60     27.74 o 
  -1  23   3      323.71      290.42     28.42 o 
   1  23   3       93.71       67.92     20.84 o 
   3  23   3       20.04       22.70     19.84 o 
   5  23   3       29.69       16.68     35.67 o 
  -8  24   3       34.56       44.89     16.01 o 
  -6  24   3        5.33        9.30     20.18 o 
  -4  24   3       59.33       75.87     24.62 o 
  -2  24   3       92.18       94.43     26.03 o 
   0  24   3       56.52       72.38     18.70 o 
   2  24   3       74.31       51.84     20.31 o 
   4  24   3       80.61       83.13     24.94 o 
  -7  25   3       37.66       30.63     15.07 o 
  -1  25   3      380.11      373.83     49.58 o 
   1  25   3       40.38       13.07     17.42 o 
   3  25   3       38.00       40.06     23.02 o 
   5  25   3        6.02      -34.43     37.89 o 
  -6  26   3       39.72       76.37     18.73 o 
  -4  26   3      230.20      260.28     40.58 o 
  -2  26   3       17.01       22.32     20.95 o 
   0  26   3       11.41       41.79     19.03 o 
   2  26   3      191.33      194.58     30.25 o 
   4  26   3      115.61      153.96     30.26 o 
  -7  27   3       31.26       31.88     29.08 o 
  -1  27   3        4.21       24.36     22.79 o 
   1  27   3       11.79      -11.51     19.49 o 
   3  27   3       54.51       34.04     23.12 o 
  -6  28   3      178.19      173.02     34.52 o 
  -2  28   3       62.83       17.11     22.74 o 
   0  28   3      321.17      274.24     46.98 o 
   2  28   3      490.80      508.15     67.97 o 
  -1  29   3      263.15      313.41     48.43 o 
   1  29   3      221.68      181.60     46.13 o 
   3  29   3      245.30      258.15     53.46 o 
  -2  30   3      214.69      220.30     43.35 o 
   0  30   3      348.66      363.93     60.85 o 
   2  30   3      446.97      445.09     65.67 o 
  -3  31   3        9.12       21.85     28.63 o 
  -1  31   3        0.68       31.23     33.32 o 
   1  31   3        0.53       44.33     42.67 o 
 -12   0   4       82.88       76.24     19.99 o 
 -10   0   4      127.67      158.47     29.48 o 
  -8   0   4      103.88      110.17     24.58 o 
  -6   0   4      391.69      317.33     37.85 o 
  -4   0   4      322.14      242.63     17.18 o 
  -2   0   4      432.96      469.24     41.65 o 
   0   0   4      875.78      920.42     65.28 o 
   2   0   4      410.54      360.13     43.27 o 
   4   0   4     1014.11     1082.31     87.56 o 
   6   0   4     1098.01      967.11     92.12 o 
 -11   1   4        2.14        4.84     11.41 o 
  -9   1   4      394.39      354.05     30.77 o 
  -7   1   4      517.98      520.93     36.04 o 
  -5   1   4      466.94      425.90     22.39 o 
  -3   1   4     2108.88     2032.21     53.60 o 
  -1   1   4     1901.40     2042.55     85.74 o 
   1   1   4      272.57      289.61     25.56 o 
   3   1   4       34.20       37.31     14.03 o 
   5   1   4       22.21       20.86     17.10 o 
 -12   2   4      139.34      127.31     17.88 o 
 -10   2   4      145.00      145.33     34.70 o 
  -8   2   4      600.34      640.58     45.75 o 
  -6   2   4        6.49        5.01      7.30 o 
  -4   2   4       71.01       56.45      8.14 o 
  -2   2   4     2239.31     2223.01     92.81 o 
   0   2   4      917.82      912.94     57.80 o 
   2   2   4     1539.14     1545.28     74.46 o 
   4   2   4     1257.67     1193.01     67.86 o 
   6   2   4      178.75      157.14     28.36 o 
 -11   3   4      175.99      159.83     18.82 o 
  -9   3   4       69.47       79.86     12.72 o 
  -7   3   4      296.92      277.01     35.68 o 
  -5   3   4     1619.27     1510.40     73.65 o 
  -3   3   4     1862.47     1842.79     58.99 o 
  -1   3   4      318.08      319.80     15.49 o 
   1   3   4      392.98      368.18     28.59 o 
   3   3   4      241.07      246.31     28.08 o 
   5   3   4      435.56      439.33     39.32 o 
   7   3   4      366.80      470.99     66.35 o 
 -12   4   4       51.41       38.32     20.50 o 
 -10   4   4      106.46       90.97     14.38 o 
  -8   4   4      206.67      227.66     18.82 o 
  -6   4   4     2775.34     2829.29    116.32 o 
  -4   4   4     2316.41     2355.90     75.32 o 
  -2   4   4     1202.10     1315.56     44.26 o 
   0   4   4     3741.90     3801.78    115.08 o 
   2   4   4     1105.84     1083.88     58.34 o 
   4   4   4      482.73      470.56     56.37 o 
   6   4   4      848.82      862.39     87.81 o 
 -11   5   4      144.34      139.73     17.37 o 
  -9   5   4      270.04      248.89     20.74 o 
  -7   5   4      537.47      492.46     27.15 o 
  -5   5   4      453.94      433.16     39.05 o 
  -3   5   4      766.15      749.18     29.64 o 
  -1   5   4     1234.30     1317.60     48.11 o 
   1   5   4      814.22      800.53     63.55 o 
   3   5   4      655.31      612.59     42.02 o 
   5   5   4      156.75      206.33     27.30 o 
   7   5   4       88.94      114.01     37.81 o 
 -12   6   4       62.35       62.48     21.81 o 
 -10   6   4      431.81      441.77     36.91 o 
  -8   6   4      237.23      227.09     18.74 o 
  -6   6   4       19.09        8.80      8.03 o 
  -4   6   4     2396.87     2438.41     79.64 o 
  -2   6   4     3459.19     3514.14    105.10 o 
   0   6   4       18.44       24.24      7.82 o 
   2   6   4     1019.54     1023.32     43.37 o 
   4   6   4      367.34      377.15     33.55 o 
   6   6   4       76.98      116.19     40.62 o 
 -11   7   4      101.01      104.55     16.29 o 
  -9   7   4      237.43      223.90     19.59 o 
  -7   7   4      207.80      222.73     17.42 o 
  -5   7   4      540.31      494.75     39.43 o 
  -3   7   4      218.11      217.37     14.11 o 
  -1   7   4      905.59      910.59     42.84 o 
   1   7   4     1516.48     1506.86     54.76 o 
   3   7   4      710.59      729.40     36.34 o 
   5   7   4      570.53      619.43     71.13 o 
   7   7   4      106.49      164.36     46.00 o 
 -12   8   4       50.61       60.04     22.32 o 
 -10   8   4      239.51      255.57     30.45 o 
  -8   8   4      912.74      876.88     39.86 o 
  -6   8   4     1252.25     1180.11     46.59 o 
  -4   8   4      964.21      966.87     41.94 o 
  -2   8   4     1034.99      953.76     36.94 o 
   0   8   4      415.11      447.48     22.72 o 
   2   8   4      221.35      228.05     18.82 o 
   4   8   4     1021.79     1009.70     58.57 o 
   6   8   4       56.19       57.09     31.36 o 
 -11   9   4        3.33        7.99     18.18 o 
  -9   9   4      259.56      269.85     21.65 o 
  -7   9   4       96.13       94.88     12.19 o 
  -5   9   4      179.24      132.68     17.71 o 
  -3   9   4      872.77      823.28     33.64 o 
  -1   9   4      488.51      450.97     40.51 o 
   1   9   4      569.23      572.76     28.71 o 
   3   9   4     3617.04     3632.23    118.55 o 
   5   9   4     1771.57     1612.18    128.44 o 
   7   9   4       97.26      158.56     44.89 o 
 -10  10   4      273.54      272.92     22.64 o 
  -8  10   4      377.57      387.47     24.91 o 
  -6  10   4        4.69       14.87      8.10 o 
  -4  10   4      240.76      239.54     23.66 o 
  -2  10   4      946.12      990.15     39.02 o 
   0  10   4      180.55      162.04     21.83 o 
   2  10   4     2480.79     2509.27     84.66 o 
   4  10   4      241.72      236.99     44.59 o 
   6  10   4      149.44      113.59     40.92 o 
 -11  11   4        7.36       24.83     15.49 o 
  -9  11   4       54.08       47.13     17.06 o 
  -7  11   4      438.50      398.75     24.65 o 
  -5  11   4      837.61      865.97     36.85 o 
  -3  11   4      339.59      348.86     19.97 o 
  -1  11   4        9.54       21.26      7.23 o 
   1  11   4     1277.72     1224.17     53.07 o 
   3  11   4      379.68      417.14     54.23 o 
   5  11   4      390.07      425.96     60.93 o 
   7  11   4      126.69      123.66     51.03 o 
 -10  12   4      278.00      255.80     27.76 o 
  -8  12   4      317.23      300.00     29.13 o 
  -6  12   4      260.46      239.98     18.02 o 
  -4  12   4      186.76      160.40     14.21 o 
  -2  12   4      169.01      173.59     13.72 o 
   0  12   4     1154.13     1191.55     46.17 o 
   2  12   4     2528.22     2395.85    113.86 o 
   4  12   4      150.21      134.34     25.74 o 
   6  12   4       56.48       72.84     36.61 o 
 -11  13   4       30.51       28.63     15.77 o 
  -9  13   4       72.52       69.40     23.30 o 
  -7  13   4        7.43        5.56      8.28 o 
  -5  13   4      348.87      328.12     21.02 o 
  -3  13   4      632.46      511.69     34.01 o 
  -1  13   4     1114.61     1052.76     42.89 o 
   1  13   4     1448.74     1444.91     69.87 o 
   3  13   4      408.24      383.78     34.62 o 
   5  13   4      322.26      384.98     44.59 o 
 -10  14   4       10.63       18.63     15.10 o 
  -8  14   4      139.64      126.64     15.40 o 
  -6  14   4     1538.28     1502.68     58.04 o 
  -4  14   4       22.42        9.29      8.06 o 
  -2  14   4      292.93      289.21     24.15 o 
   0  14   4      762.40      746.13     42.26 o 
   2  14   4      908.22      856.38     81.16 o 
   4  14   4       30.24       21.84     18.90 o 
   6  14   4       36.38       14.55     24.30 o 
 -11  15   4       34.74       27.34     16.64 o 
  -9  15   4      210.20      193.17     24.45 o 
  -7  15   4        1.06        4.15      8.61 o 
  -5  15   4      256.47      291.46     20.28 o 
  -3  15   4      147.66      116.68     15.78 o 
  -1  15   4      418.22      394.11     31.64 o 
   1  15   4     1696.23     1474.69     75.43 o 
   3  15   4      389.49      332.02     34.08 o 
   5  15   4      192.76      226.11     34.00 o 
 -10  16   4       96.55      100.50     20.82 o 
  -8  16   4      132.35      100.56     21.31 o 
  -6  16   4       21.95       19.20      9.44 o 
  -4  16   4      507.28      468.20     26.35 o 
  -2  16   4      660.99      643.19     31.07 o 
   0  16   4      494.98      518.94     36.65 o 
   2  16   4      213.07      190.05     27.44 o 
   4  16   4      173.07      153.60     27.26 o 
   6  16   4       47.72      108.33     32.23 o 
  -9  17   4      112.31      109.83     27.44 o 
  -7  17   4      336.85      302.63     27.89 o 
  -5  17   4      307.72      322.77     21.69 o 
  -3  17   4       49.44       54.67     16.22 o 
  -1  17   4       70.16       85.59     16.27 o 
   1  17   4      122.91      108.58     19.97 o 
   3  17   4      155.42      198.35     27.70 o 
   5  17   4      359.64      378.90     45.49 o 
 -10  18   4       30.11       35.73     16.99 o 
  -8  18   4       66.99       67.13     17.71 o 
  -6  18   4      124.25      132.80     18.48 o 
  -4  18   4      585.14      564.13     36.43 o 
  -2  18   4     1242.29     1150.59     45.74 o 
   0  18   4     1324.36     1215.90     64.25 o 
   2  18   4      395.29      436.36     37.23 o 
   4  18   4      202.08      213.36     30.97 o 
   6  18   4       66.29       21.06     28.11 o 
  -9  19   4      157.29      193.70     25.18 o 
  -7  19   4       96.74       92.84     17.72 o 
  -5  19   4       42.30       50.65     12.29 o 
  -3  19   4      226.44      199.93     17.52 o 
  -1  19   4      164.50      153.16     32.41 o 
   1  19   4      374.23      364.62     32.97 o 
   3  19   4      169.64      177.19     29.42 o 
   5  19   4        5.11       27.47     23.86 o 
  -8  20   4       40.94       27.32     21.95 o 
  -6  20   4      230.33      245.09     24.11 o 
  -4  20   4      186.69      193.54     21.15 o 
  -2  20   4       79.33       94.09     18.67 o 
   0  20   4      398.38      352.40     56.54 o 
   2  20   4      388.81      333.36     35.01 o 
   4  20   4      135.22      134.99     28.88 o 
  -9  21   4       81.70       41.72     18.50 o 
  -7  21   4      118.72      131.56     19.97 o 
  -5  21   4      240.74      243.48     24.84 o 
  -3  21   4      275.14      292.53     38.38 o 
  -1  21   4      363.54      325.75     41.62 o 
   1  21   4      266.28      227.13     29.36 o 
   3  21   4       36.06       16.60     23.23 o 
   5  21   4       21.08       31.76     28.46 o 
  -8  22   4       37.52       56.10     18.34 o 
  -6  22   4       82.13       86.16     18.00 o 
  -4  22   4      107.16       87.22     24.58 o 
  -2  22   4      176.34      216.81     24.37 o 
   0  22   4      222.75      258.63     31.45 o 
   2  22   4       77.68       83.92     22.87 o 
   4  22   4      215.65      240.94     35.87 o 
  -7  23   4      248.11      267.76     28.13 o 
  -5  23   4      642.84      589.39     55.56 o 
  -3  23   4      572.31      551.25     59.57 o 
  -1  23   4      144.49      150.68     22.30 o 
   1  23   4      226.35      244.59     51.91 o 
   3  23   4      383.10      428.44     44.76 o 
  -8  24   4      264.14      273.78     30.28 o 
  -6  24   4       44.58       82.99     24.28 o 
  -4  24   4       40.41       53.12     22.96 o 
  -2  24   4      508.59      488.79     40.31 o 
   0  24   4      359.98      340.03     35.21 o 
   2  24   4      342.01      370.37     40.75 o 
   4  24   4      136.59      115.95     31.62 o 
  -7  25   4      239.76      232.58     27.70 o 
  -1  25   4      514.43      472.57     60.59 o 
   1  25   4      220.93      227.13     47.53 o 
   3  25   4      182.65      203.42     34.66 o 
  -2  26   4      189.29      178.74     40.28 o 
   0  26   4      265.72      330.31     36.24 o 
   2  26   4      239.40      244.80     50.82 o 
   1  27   4      205.89      240.49     35.90 o 
  -2  28   4       62.58       74.84     37.12 o 
  -3  29   4       63.80       22.74     29.78 o 
   1  29   4       85.65      110.29     37.23 o 
 -11   1   5       21.11       14.39     10.45 o 
  -9   1   5       40.33       60.90     12.67 o 
  -7   1   5       63.27       73.39     12.17 o 
  -5   1   5      620.04      583.01     22.48 o 
  -3   1   5       95.83       75.59     13.61 o 
  -1   1   5      126.79      153.54     18.94 o 
   1   1   5      398.53      378.16     32.39 o 
   3   1   5      699.18      681.79     48.73 o 
   5   1   5      143.50      159.33     29.22 o 
   7   1   5       40.25       26.03     43.48 o 
 -12   2   5       45.36       50.22     14.23 o 
 -10   2   5       87.48       90.67     15.30 o 
  -8   2   5        8.02        3.02      9.53 o 
  -6   2   5      237.87      226.98     17.60 o 
  -4   2   5      558.58      566.03     24.44 o 
  -2   2   5       30.38       29.99     10.65 o 
   0   2   5       81.72       89.21     16.07 o 
   2   2   5       15.21        3.16     12.58 o 
   4   2   5      157.96      173.59     27.17 o 
   6   2   5      168.21      162.91     47.49 o 
 -11   3   5       48.65       66.16     14.94 o 
  -9   3   5        1.02        6.19      9.94 o 
  -7   3   5       25.53       11.09      8.87 o 
  -5   3   5       58.65       59.59     12.95 o 
  -3   3   5      999.13     1037.91     53.35 o 
  -1   3   5     1218.00     1220.34     62.14 o 
   1   3   5      381.35      400.71     33.31 o 
   3   3   5      258.87      249.26     29.41 o 
   5   3   5      483.98      426.86     42.45 o 
   7   3   5       40.49       45.96     42.84 o 
 -12   4   5       18.65       18.07     14.16 o 
 -10   4   5      373.79      363.52     41.15 o 
  -8   4   5      338.51      282.15     28.83 o 
  -6   4   5      421.48      425.30     24.29 o 
  -4   4   5      386.37      402.00     26.54 o 
  -2   4   5       41.13       38.80     11.66 o 
   0   4   5       11.36       28.56     12.05 o 
   2   4   5      245.81      204.05     25.18 o 
   4   4   5      486.13      413.03     39.23 o 
   6   4   5      140.50      126.94     44.93 o 
 -11   5   5       60.32       56.55     13.88 o 
  -9   5   5       95.61      101.07     20.47 o 
  -7   5   5      384.60      369.77     23.34 o 
  -5   5   5       87.81       93.06     10.96 o 
  -3   5   5     1715.86     1631.22     55.53 o 
  -1   5   5     1742.75     1570.38     76.77 o 
   1   5   5      226.18      198.04     38.85 o 
   3   5   5      251.36      220.86     40.62 o 
   5   5   5       20.13       54.36     32.26 o 
 -12   6   5       91.44       77.94     16.99 o 
 -10   6   5      211.06      207.40     22.85 o 
  -8   6   5      455.94      448.65     36.43 o 
  -6   6   5       32.56       29.22      9.92 o 
  -4   6   5       60.22       65.99      9.69 o 
  -2   6   5     1384.63     1276.79     64.36 o 
   0   6   5      595.18      605.86     40.44 o 
   2   6   5      473.32      411.93     52.61 o 
   4   6   5      240.32      232.08     45.57 o 
   6   6   5       18.50       18.35     37.08 o 
 -11   7   5       22.87        2.80     11.31 o 
  -9   7   5       94.85       96.38     14.58 o 
  -7   7   5     1431.52     1276.82    107.35 o 
  -5   7   5      732.31      714.36     32.14 o 
  -3   7   5       47.11       54.89      9.17 o 
  -1   7   5     1219.97     1111.75     59.94 o 
   1   7   5      822.65      946.41     80.77 o 
   3   7   5       89.05       78.35     20.97 o 
   5   7   5      190.74      160.82     42.88 o 
 -10   8   5       63.40       63.24     14.47 o 
  -8   8   5       97.35       92.15     13.63 o 
  -6   8   5     1178.41     1082.79     44.32 o 
  -4   8   5      893.97      939.24     37.60 o 
  -2   8   5     1073.14      969.27     39.03 o 
   0   8   5     5476.95     5486.28    309.14 o 
   2   8   5     2833.65     2752.72    198.35 o 
   4   8   5      296.54      224.66     47.15 o 
   6   8   5      140.26       96.52     45.83 o 
 -11   9   5      153.86      165.74     19.77 o 
  -9   9   5      216.05      234.37     20.59 o 
  -7   9   5      530.50      529.93     39.17 o 
  -5   9   5      764.08      736.08     33.28 o 
  -3   9   5      101.92      106.54     16.20 o 
  -1   9   5      592.97      597.16     59.48 o 
   1   9   5     2049.94     1995.39     93.17 o 
   3   9   5      259.47      297.49     50.18 o 
 -10  10   5       77.67       82.88     15.74 o 
  -8  10   5      379.61      451.73     27.72 o 
  -6  10   5      549.11      492.58     31.73 o 
  -4  10   5      277.30      286.39     19.07 o 
  -2  10   5       49.09       50.83     10.26 o 
   0  10   5      201.31      234.56     24.60 o 
   2  10   5      150.16      172.60     40.45 o 
   4  10   5      134.86      163.72     40.71 o 
   6  10   5       17.19       38.66     44.97 o 
 -11  11   5      175.88      163.81     49.77 o 
  -9  11   5      490.64      482.40     30.30 o 
  -7  11   5      561.74      546.10     30.20 o 
  -5  11   5      636.49      689.40     32.23 o 
  -3  11   5     2329.99     2228.31     75.91 o 
  -1  11   5     2384.43     2219.98     75.78 o 
   1  11   5      698.10      702.48     45.84 o 
   3  11   5      552.53      560.12     69.17 o 
   5  11   5      221.82      245.01     51.84 o 
 -10  12   5      381.41      391.60     28.60 o 
  -8  12   5       89.71      117.33     20.27 o 
  -6  12   5        0.45        0.43      8.92 o 
  -4  12   5      689.75      708.70     33.19 o 
  -2  12   5     1433.72     1404.39     64.94 o 
   0  12   5       83.12       98.97     14.04 o 
   2  12   5        3.45      -17.15     17.15 o 
   4  12   5      550.08      628.22     77.74 o 
   6  12   5      485.35      558.42     83.93 o 
 -11  13   5      258.70      297.34     59.33 o 
  -9  13   5      633.08      708.76     37.57 o 
  -7  13   5        5.60        5.81     10.70 o 
  -5  13   5       69.59       87.53     12.25 o 
  -3  13   5      707.71      679.46     32.49 o 
  -1  13   5      472.85      460.10     26.01 o 
   1  13   5      498.71      520.31     62.68 o 
   3  13   5     1410.76     1414.03    120.71 o 
   5  13   5      569.97      565.76     80.01 o 
 -10  14   5       62.91       70.91     18.17 o 
  -8  14   5      196.42      220.01     20.48 o 
  -6  14   5      246.76      286.38     21.22 o 
  -4  14   5     1026.29      999.59     43.10 o 
  -2  14   5     3454.74     3474.23    110.33 o 
   0  14   5     1060.27     1162.66     61.69 o 
   2  14   5       42.09       45.23     24.49 o 
   4  14   5      249.25      311.57     59.05 o 
  -9  15   5      108.05      140.45     21.83 o 
  -7  15   5      469.49      459.95     28.85 o 
  -5  15   5      815.86      892.69     51.99 o 
  -3  15   5      415.90      348.01     42.90 o 
  -1  15   5      111.80       98.59     20.93 o 
   1  15   5      132.05      212.37     41.18 o 
   3  15   5       89.98      141.88     39.68 o 
   5  15   5      141.53      115.98     49.88 o 
 -10  16   5       13.49       46.39     18.23 o 
  -8  16   5       81.94      107.83     16.22 o 
  -6  16   5      941.48      975.79     44.04 o 
  -4  16   5     1196.59     1113.65     60.88 o 
  -2  16   5      544.31      509.32     28.04 o 
   0  16   5      348.37      356.13     32.02 o 
   2  16   5      144.19      149.09     38.53 o 
   4  16   5       23.55       57.95     40.15 o 
  -9  17   5       20.63       35.90     17.39 o 
  -7  17   5       41.87       47.50     12.82 o 
  -5  17   5      328.13      294.89     22.26 o 
  -3  17   5      309.30      337.84     22.94 o 
  -1  17   5      187.07      251.15     27.04 o 
   1  17   5     1179.97     1164.70     67.57 o 
   3  17   5      166.58      113.37     38.36 o 
   5  17   5       91.07       71.64     48.90 o 
 -10  18   5       21.28       17.74     33.56 o 
  -8  18   5      175.74      234.53     26.62 o 
  -6  18   5      521.07      566.63     32.55 o 
  -4  18   5      117.68      100.14     18.06 o 
  -2  18   5      435.09      378.61     44.16 o 
   0  18   5      421.21      435.03     37.91 o 
   2  18   5      115.31      136.88     37.55 o 
   4  18   5      286.98      302.40     58.59 o 
  -9  19   5        3.55       31.69     17.12 o 
  -7  19   5      107.80      119.29     19.36 o 
  -5  19   5      219.94      233.71     20.29 o 
  -3  19   5      212.49      181.76     22.59 o 
  -1  19   5       61.19       29.64     31.83 o 
   1  19   5      104.19       59.78     59.27 o 
   3  19   5      115.13      101.72     43.05 o 
  -8  20   5       13.19       34.45     27.61 o 
  -6  20   5       52.18       33.05     16.40 o 
  -4  20   5       49.86       55.46     16.19 o 
  -2  20   5       40.57       57.32     17.12 o 
   0  20   5       99.78       57.34     25.54 o 
   2  20   5       43.24       52.27     30.08 o 
   4  20   5       17.99       -5.76     37.12 o 
  -9  21   5       85.25       64.56     20.20 o 
  -7  21   5      143.30      165.12     24.83 o 
  -5  21   5      278.01      314.65     57.33 o 
  -3  21   5      349.57      345.83     50.90 o 
  -1  21   5      241.60      245.80     30.09 o 
   1  21   5      120.07      111.21     27.78 o 
   3  21   5       76.71      113.33     42.16 o 
  -8  22   5       31.93       21.86     17.06 o 
  -6  22   5       76.94       61.19     24.41 o 
  -4  22   5       83.76       77.39     26.18 o 
  -2  22   5       65.52       25.43     17.56 o 
   0  22   5       10.62       28.21     20.43 o 
   2  22   5      101.78       95.07     41.60 o 
  -7  23   5      160.50      166.05     24.61 o 
  -5  23   5      134.68      162.10     31.23 o 
  -3  23   5      113.21      115.38     21.68 o 
  -1  23   5       72.77       74.98     23.02 o 
   1  23   5      314.13      291.13     55.47 o 
   3  23   5      365.16      281.66     62.04 o 
  -6  24   5       93.81      162.02     35.54 o 
  -4  24   5       27.07       68.27     26.92 o 
  -2  24   5      153.01      158.12     27.34 o 
   0  24   5      252.48      251.91     41.33 o 
   2  24   5      135.65      119.82     42.63 o 
  -7  25   5       29.59        7.89     25.60 o 
  -3  25   5       94.83      208.95     41.22 o 
  -1  25   5        2.83       68.74     22.69 o 
   1  25   5      107.64      106.97     38.45 o 
  -6  26   5       94.99       78.94     32.43 o 
  -4  26   5       79.81      105.74     34.26 o 
  -2  26   5       11.99       26.11     22.46 o 
   0  26   5       15.08       31.43     27.95 o 
  -5  27   5       20.19       17.28     26.88 o 
  -3  27   5        1.03      -13.18     33.28 o 
  -1  27   5        6.86       39.35     26.27 o 
  -4  28   5       34.86       43.82     26.41 o 
  -2  28   5      223.89      181.73     47.24 o 
 -10   0   6      211.66      244.24     43.52 o 
  -8   0   6     1098.55     1036.23     88.45 o 
  -6   0   6      611.10      550.14     57.48 o 
  -4   0   6      302.69      317.38     41.69 o 
  -2   0   6     1192.06     1128.44     90.59 o 
   0   0   6      232.85      165.00     35.67 o 
   2   0   6      700.78      770.01     77.06 o 
   4   0   6     1247.70     1119.05    103.39 o 
 -11   1   6      166.96      195.51     28.70 o 
  -9   1   6      163.27      200.59     26.39 o 
  -7   1   6       43.13       49.07     23.00 o 
  -5   1   6      725.45      711.45     45.96 o 
  -3   1   6     2197.23     2161.96     95.98 o 
  -1   1   6      480.44      430.97     36.34 o 
   1   1   6      229.13      223.26     28.31 o 
   3   1   6      390.03      415.30     40.78 o 
   5   1   6      200.93      207.58     38.50 o 
 -10   2   6      148.69      171.07     24.93 o 
  -8   2   6       75.75       93.79     19.95 o 
  -6   2   6      514.85      478.73     63.45 o 
  -4   2   6      339.23      309.91     28.69 o 
  -2   2   6      527.74      483.12     36.75 o 
   0   2   6     1265.43     1182.27     67.41 o 
   2   2   6      258.37      266.78     33.18 o 
   4   2   6       45.31      100.39     46.38 o 
 -11   3   6       32.27       36.68     18.58 o 
  -9   3   6      136.64      153.29     28.76 o 
  -7   3   6      293.18      271.60     29.37 o 
  -5   3   6      444.85      478.64     35.77 o 
  -3   3   6      104.63      112.93     21.46 o 
  -1   3   6      250.27      261.39     27.33 o 
   1   3   6      476.29      473.65     41.39 o 
   3   3   6      136.23      148.99     45.85 o 
   5   3   6        5.02      -18.05     38.57 o 
 -10   4   6      103.46       79.26     19.47 o 
  -8   4   6      163.78      164.88     23.33 o 
  -6   4   6      136.08      138.51     20.21 o 
  -4   4   6       62.22       68.79     15.49 o 
  -2   4   6      165.33      153.87     20.88 o 
   0   4   6      197.65      210.17     26.07 o 
   2   4   6      294.41      282.43     32.96 o 
   4   4   6      141.77      181.99     50.52 o 
 -11   5   6       24.07       23.77     16.97 o 
  -9   5   6      161.92      180.39     34.75 o 
  -7   5   6      389.67      417.53     43.05 o 
  -5   5   6     1025.29     1165.25     62.62 o 
  -3   5   6      925.49      939.13     55.15 o 
  -1   5   6     1000.21      876.48     54.23 o 
   1   5   6     1042.76     1001.26     70.21 o 
   3   5   6      195.84      197.11     48.62 o 
   5   5   6      109.23      129.16     45.87 o 
 -10   6   6      238.06      220.40     28.20 o 
  -8   6   6      310.42      370.07     33.91 o 
  -6   6   6     1630.49     1584.23     80.67 o 
  -4   6   6      911.78      867.94     52.10 o 
  -2   6   6      804.10      844.28     51.67 o 
   0   6   6      563.21      631.03     45.76 o 
   2   6   6       73.73       76.17     21.82 o 
   4   6   6        2.99      -14.89     28.33 o 
 -11   7   6       61.85       62.06     19.30 o 
  -9   7   6       21.78       14.09     16.79 o 
  -7   7   6       44.98       49.30     16.90 o 
  -5   7   6      169.21      193.15     25.99 o 
  -3   7   6      544.36      545.38     47.32 o 
  -1   7   6      151.56      124.33     20.16 o 
   1   7   6      776.91      717.95     60.25 o 
   5   7   6      206.19      328.98     65.84 o 
 -10   8   6      134.42      129.49     22.89 o 
  -8   8   6      219.85      269.32     33.54 o 
  -6   8   6      118.74      123.07     22.98 o 
  -4   8   6     1440.58     1432.80     73.49 o 
  -2   8   6     1074.17     1091.61     61.31 o 
   0   8   6        6.37       19.63     17.39 o 
   2   8   6      133.59      148.23     38.74 o 
   4   8   6        5.36       75.57     36.91 o 
 -11   9   6        1.84        4.78     16.99 o 
  -9   9   6        2.57       21.14     23.62 o 
  -7   9   6       15.04        9.78     14.58 o 
  -5   9   6       46.47       57.58     21.95 o 
  -3   9   6      728.62      644.42     43.94 o 
  -1   9   6        4.58        4.36     12.28 o 
   1   9   6      360.97      342.86     36.14 o 
   3   9   6       33.06       71.30     31.45 o 
   5   9   6       59.61       64.26     47.62 o 
 -10  10   6        6.60       14.69     15.31 o 
  -8  10   6      177.37      188.72     24.99 o 
  -6  10   6      233.65      254.71     42.37 o 
  -4  10   6       75.29       81.55     16.64 o 
  -2  10   6       83.60       78.23     27.61 o 
   0  10   6      493.52      455.06     39.38 o 
   2  10   6      118.19      128.52     39.90 o 
   4  10   6      194.78      184.20     48.73 o 
  -9  11   6       63.80       71.60     19.38 o 
  -7  11   6      135.39      159.01     24.08 o 
  -5  11   6        8.27       -8.40     12.09 o 
  -3  11   6      170.87      134.35     46.79 o 
  -1  11   6      214.84      202.01     25.43 o 
   1  11   6       37.51       29.36     32.47 o 
   3  11   6       14.60       20.52     36.78 o 
 -10  12   6      108.90       64.35     20.17 o 
  -8  12   6      169.25      130.65     31.23 o 
  -6  12   6      162.48      183.47     24.19 o 
  -4  12   6      816.13      806.49     50.38 o 
  -2  12   6       59.61       68.74     26.67 o 
   0  12   6      241.44      191.54     40.07 o 
   2  12   6      106.88      128.99     43.31 o 
   4  12   6       22.49       -6.96     40.45 o 
  -9  13   6       21.60       13.47     16.01 o 
  -7  13   6       97.86      128.44     23.10 o 
  -5  13   6      242.80      281.24     28.86 o 
  -3  13   6       63.95       57.84     16.38 o 
  -1  13   6      101.99       94.81     30.72 o 
   1  13   6       86.75       92.59     32.68 o 
   3  13   6       25.02       76.42     35.59 o 
 -10  14   6      406.68      408.48     57.18 o 
  -8  14   6      537.29      583.44     58.24 o 
  -6  14   6      389.33      391.47     35.72 o 
  -4  14   6      696.83      656.98     45.31 o 
  -2  14   6       64.41       40.33     15.72 o 
   0  14   6       71.25       47.02     27.86 o 
   2  14   6      165.12      205.41     46.08 o 
   4  14   6      311.28      364.70     70.28 o 
  -9  15   6       32.28       64.76     20.18 o 
  -7  15   6      276.77      292.82     85.19 o 
  -5  15   6      188.46      195.49     60.95 o 
  -3  15   6       20.50       15.33     12.53 o 
  -1  15   6       85.32       24.24     23.98 o 
   1  15   6       22.38       16.21     23.72 o 
   3  15   6      141.68      132.74     47.96 o 
  -8  16   6       24.22       28.76     17.98 o 
  -6  16   6       86.39      102.68     21.68 o 
  -4  16   6      193.74      211.63     25.60 o 
  -2  16   6      245.34      303.64     48.64 o 
   0  16   6      346.46      358.89     57.05 o 
   2  16   6      339.19      329.02     60.25 o 
  -9  17   6      363.90      403.57     58.07 o 
  -7  17   6      545.63      569.51     60.01 o 
  -5  17   6      476.63      411.14     36.81 o 
  -3  17   6      336.26      360.77     50.65 o 
  -1  17   6       82.39      127.97     35.84 o 
   1  17   6       83.47       72.15     34.95 o 
   3  17   6      357.64      338.63     63.79 o 
  -8  18   6       48.29       71.68     36.01 o 
  -6  18   6      143.40      133.85     23.64 o 
  -4  18   6      417.62      419.01     57.13 o 
  -2  18   6      327.77      309.48     50.44 o 
   0  18   6       10.26        8.15     22.87 o 
   2  18   6       73.48      144.18     42.93 o 
  -7  19   6      292.87      250.15     50.95 o 
  -5  19   6       64.72       74.54     19.08 o 
  -3  19   6       61.34       69.17     30.25 o 
  -1  19   6      218.58      218.34     42.93 o 
   1  19   6       76.64       79.96     37.59 o 
  -8  20   6      169.50      158.94     37.63 o 
  -6  20   6      292.91      287.53     33.49 o 
  -4  20   6      181.83      168.54     40.32 o 
  -2  20   6      185.37      154.46     40.37 o 
   0  20   6      489.34      510.97     70.11 o 
   2  20   6      410.18      555.98     78.68 o 
  -7  21   6      276.19      369.43     51.76 o 
  -5  21   6      263.01      357.31     52.18 o 
  -3  21   6      292.04      294.46     52.31 o 
  -1  21   6      458.29      481.01     69.38 o 
   1  21   6      571.13      556.28     78.47 o 
  -4  22   6      244.51      267.84     50.65 o 
  -2  22   6      289.30      277.99     52.48 o 
   0  22   6      110.64       92.25     37.29 o 
  -3  23   6       14.06       38.83     30.00 o 
  -1  23   6      163.33      146.44     43.39 o 
  -4  24   6      244.72      403.74     60.63 o 
  -2  24   6      276.51      342.17     60.97 o 
  -3  25   6      225.91      260.75     52.53 o 
 -11   1   7        2.51      -12.28     21.44 o 
  -9   1   7        2.20       16.40     16.87 o 
  -7   1   7       69.14       64.97     18.50 o 
  -5   1   7      313.28      337.29     33.39 o 
  -3   1   7      234.10      220.80     27.02 o 
  -1   1   7       23.44       54.42     35.69 o 
   1   1   7      156.02      116.39     27.38 o 
   3   1   7       32.02        0.74     24.83 o 
 -10   2   7      114.51      168.51     27.04 o 
  -8   2   7       10.30        6.36     23.92 o 
  -6   2   7       87.18       91.84     19.72 o 
  -4   2   7      325.26      323.79     32.70 o 
  -2   2   7      136.51      115.45     22.42 o 
   0   2   7       86.75       56.62     21.15 o 
   2   2   7       14.29      -12.41     20.46 o 
 -11   3   7       19.77       34.31     21.89 o 
  -9   3   7      200.12      190.83     27.24 o 
  -7   3   7      437.92      479.51     41.01 o 
  -5   3   7      181.93      197.33     47.49 o 
  -3   3   7      275.95      278.09     30.56 o 
  -1   3   7      283.20      254.31     31.21 o 
   1   3   7      403.87      412.38     43.56 o 
   3   3   7      102.17      116.74     34.21 o 
 -10   4   7      157.76      217.53     30.30 o 
  -8   4   7     1100.60     1245.74     94.66 o 
  -6   4   7      518.00      488.38     41.35 o 
  -4   4   7      104.07       97.66     19.20 o 
  -2   4   7      255.66      283.60     31.53 o 
   0   4   7      294.28      298.21     36.31 o 
   2   4   7      230.06      218.70     35.01 o 
  -9   5   7       51.84       68.50     20.92 o 
  -7   5   7      147.53      152.24     24.44 o 
  -5   5   7       66.88       94.78     18.81 o 
  -3   5   7      580.84      524.17     42.16 o 
  -1   5   7      998.84     1010.66     64.58 o 
   1   5   7      198.21      183.25     36.97 o 
   3   5   7      289.90      401.90     69.21 o 
 -10   6   7      202.60      196.22     29.55 o 
  -8   6   7      223.30      258.81     42.33 o 
  -6   6   7      464.66      465.03     39.37 o 
  -4   6   7      224.80      210.47     27.77 o 
  -2   6   7        3.82       20.32     14.33 o 
   0   6   7      200.69      158.64     29.31 o 
   2   6   7      147.52      159.88     44.97 o 
  -9   7   7      162.05      221.28     30.92 o 
  -7   7   7      443.26      503.46     42.34 o 
  -5   7   7      557.37      637.88     46.56 o 
  -3   7   7      130.50      143.44     32.09 o 
  -1   7   7       21.30       19.71     17.50 o 
   1   7   7       99.01      142.87     34.84 o 
   3   7   7       67.84       48.69     43.14 o 
 -10   8   7        7.59       14.52     22.81 o 
  -8   8   7      126.64      156.56     41.47 o 
  -6   8   7      175.57      194.64     26.02 o 
  -4   8   7      196.10      221.95     27.67 o 
  -2   8   7      356.48      362.04     36.32 o 
   0   8   7      139.94       86.65     24.69 o 
   2   8   7      305.54      323.69     60.12 o 
  -9   9   7       57.98       74.20     21.14 o 
  -7   9   7      139.46      180.05     46.49 o 
  -5   9   7      287.64      323.61     36.87 o 
  -3   9   7      304.06      286.51     34.93 o 
  -1   9   7      143.09      181.61     27.94 o 
   1   9   7       11.53       -4.52     27.35 o 
   3   9   7      250.62      171.10     55.68 o 
 -10  10   7      148.92      192.88     30.21 o 
  -8  10   7      100.10      111.92     29.36 o 
  -6  10   7      247.35      210.30     27.77 o 
  -4  10   7      229.76      237.42     30.59 o 
  -2  10   7       40.77       49.95     18.50 o 
   0  10   7      190.07      173.67     46.94 o 
   2  10   7       85.05      133.26     52.10 o 
  -9  11   7       82.24      126.58     25.83 o 
  -7  11   7       93.40      123.11     22.63 o 
  -5  11   7      122.37      156.76     24.42 o 
  -3  11   7      182.93      178.44     29.76 o 
  -1  11   7      246.81      206.44     46.77 o 
   1  11   7      208.10      278.93     56.96 o 
  -8  12   7      204.55      249.96     31.20 o 
  -6  12   7      157.53      187.77     28.22 o 
  -4  12   7       23.65        3.11     15.05 o 
  -2  12   7      275.79      250.66     31.29 o 
   0  12   7      223.10      228.28     48.86 o 
   2  12   7       41.99       37.55     37.76 o 
  -9  13   7      136.98      188.13     29.57 o 
  -7  13   7      427.67      490.56     43.57 o 
  -5  13   7       26.30       32.90     18.62 o 
  -3  13   7       23.91       29.83     17.35 o 
  -1  13   7      516.20      611.20     73.95 o 
   1  13   7      267.75      390.51     67.80 o 
  -8  14   7        1.69        8.39     19.92 o 
  -6  14   7      140.45      182.82     28.36 o 
  -4  14   7      297.43      374.66     36.06 o 
  -2  14   7      310.68      375.75     58.88 o 
   0  14   7      354.74      338.88     58.63 o 
   2  14   7      239.37      259.26     65.88 o 
  -9  15   7      364.63      446.72     49.16 o 
  -7  15   7      183.70      207.71     29.38 o 
  -5  15   7      165.81      178.03     44.12 o 
  -3  15   7      137.25      183.78     40.58 o 
  -1  15   7       78.05       63.11     32.09 o 
   1  15   7       20.16       -4.52     30.89 o 
  -8  16   7      166.82      206.40     30.76 o 
  -6  16   7      292.14      337.74     39.70 o 
  -4  16   7      444.24      442.78     60.46 o 
  -2  16   7      265.55      280.21     50.73 o 
   0  16   7      192.01      254.01     52.18 o 
  -7  17   7       10.29        8.61     18.86 o 
  -5  17   7      286.56      334.98     56.71 o 
  -3  17   7      627.20      750.47     82.31 o 
  -1  17   7      672.01      783.54     90.37 o 
   1  17   7      461.64      524.88     81.41 o 
  -6  18   7      201.17      205.84     31.32 o 
  -4  18   7      265.88      285.16     51.97 o 
  -2  18   7       33.34       47.32     28.59 o 
   0  18   7      344.69      558.89     78.60 o 
  -7  19   7       70.65       94.46     31.30 o 
  -5  19   7        2.49       21.76     24.07 o 
  -3  19   7       22.95       24.36     31.32 o 
  -1  19   7       30.64       48.86     37.59 o 
  -6  20   7       13.87       27.44     33.96 o 
  -4  20   7       21.75       74.84     33.24 o 
  -2  20   7       58.56       59.10     38.10 o 
  -5  21   7      112.20      110.22     39.94 o 
  -3  21   7      178.69      271.16     53.89 o 
  -8   0   8      528.01      568.40     70.79 o 
  -6   0   8      148.24      216.33     45.06 o 
  -4   0   8      107.23      151.90     36.82 o 
  -2   0   8      344.07      379.84     57.26 o 
   0   0   8      759.15      705.75     84.27 o 
  -9   1   8      202.58      188.82     31.23 o 
  -7   1   8      366.44      404.04     40.69 o 
  -5   1   8      204.04      252.58     31.21 o 
  -3   1   8      205.23      184.01     29.11 o 
  -1   1   8      566.93      625.75     65.58 o 
   1   1   8      404.43      431.74     50.46 o 
  -8   2   8       34.99       45.58     19.91 o 
  -6   2   8       94.70      116.24     24.98 o 
  -4   2   8      139.73      131.80     25.62 o 
  -2   2   8      254.92      353.82     55.39 o 
   0   2   8       19.42       54.38     27.14 o 
  -9   3   8       65.40       90.87     34.84 o 
  -7   3   8      182.69      242.86     31.35 o 
  -5   3   8      264.30      275.75     34.39 o 
  -3   3   8      268.39      275.02     51.95 o 
  -1   3   8       61.29       89.46     27.39 o 
   1   3   8       74.39      100.77     33.53 o 
  -8   4   8       36.27       52.18     22.26 o 
  -6   4   8      271.21      347.21     36.98 o 
  -4   4   8      287.13      316.68     36.51 o 
  -2   4   8       60.14       79.90     25.28 o 
   0   4   8       21.02       -3.28     49.07 o 
  -9   5   8      133.49      148.03     27.94 o 
  -7   5   8       50.86       75.68     21.73 o 
  -5   5   8       66.39      100.27     22.17 o 
  -3   5   8      206.73      279.51     35.73 o 
  -1   5   8      247.96      229.49     38.98 o 
   1   5   8      267.36      331.59     68.10 o 
  -8   6   8      126.26      149.58     50.54 o 
  -6   6   8       79.91      143.30     26.55 o 
  -4   6   8      330.70      324.80     46.53 o 
  -2   6   8      414.94      466.02     45.64 o 
   0   6   8      178.95      213.68     37.20 o 
  -9   7   8      134.74      122.44     28.75 o 
  -7   7   8       97.77      148.06     32.09 o 
  -5   7   8       68.75       92.97     23.17 o 
  -3   7   8       10.02       49.50     22.35 o 
  -1   7   8       26.33       32.37     40.94 o 
   1   7   8        6.39       -6.32     41.47 o 
  -8   8   8       18.44        1.47     19.22 o 
  -6   8   8       19.43       40.81     20.26 o 
  -4   8   8        4.79       19.91     17.84 o 
  -2   8   8       92.81      110.61     26.91 o 
   0   8   8      162.58      183.74     54.79 o 
  -7   9   8       49.37       39.80     23.91 o 
  -5   9   8       64.58       92.22     24.89 o 
  -3   9   8       35.64       52.30     22.57 o 
  -1   9   8       85.46       73.48     42.84 o 
  -8  10   8       62.21       97.99     24.27 o 
  -6  10   8        0.71        3.02     28.31 o 
  -4  10   8       60.50      102.71     25.39 o 
  -2  10   8        9.15       39.68     25.65 o 
   0  10   8        0.68        6.53     35.54 o 
  -7  11   8       28.76       47.13     23.23 o 
  -5  11   8       32.42       51.97     22.20 o 
  -3  11   8       68.98       67.25     23.21 o 
  -1  11   8       70.40      -32.81     32.81 o 
  -8  12   8       53.51      108.64     27.20 o 
  -6  12   8       97.92       97.07     25.27 o 
  -4  12   8        8.67        7.65     17.99 o 
  -2  12   8       41.70        0.04     28.29 o 
  -7  13   8       14.31       26.29     23.01 o 
  -5  13   8       31.89       50.52     22.49 o 
  -3  13   8        5.05      -11.18     24.15 o 
  -1  13   8        8.50        5.25     35.67 o 
  -6  14   8       31.57       49.37     23.66 o 
  -4  14   8       70.68      116.83     40.19 o 
  -2  14   8       10.81       61.74     32.77 o 
  -5  15   8      168.08      189.04     32.64 o 
  -3  15   8      102.81       58.24     35.33 o 
  -4  16   8      182.19      257.34     53.12 o 
  -5   1   9       38.25       29.72     22.39 o 
  -3   1   9       20.40       43.78     27.89 o 
  -6   2   9       59.01       61.37     24.54 o 
  -4   2   9       65.94       71.37     26.68 o 
  -5   3   9      212.79      315.18     40.91 o 
  -3   3   9       43.46       49.37     27.05 o 
  -6   4   9       94.32       99.45     27.61 o 
  -4   4   9      240.42      264.30     38.30 o 
  -5   5   9      195.01      238.46     37.19 o 
  -4   6   9        2.68       23.20     24.92 o 
                                                 
